# Supplementary material for: (E)-{[But-2-ene-1,4-diylbis(­oxy)]bis­(4,1-phenyl­ene)}bis­(phenyl­methanone)
Source: Acta Crystallogr Sect E Struct Rep Online. 2012 Aug 4;68(Pt 9):o2633. doi: 10.1107/S1600536812033624 (PMC3435660; doi:10.1107/S1600536812033624)
Supplement: Supplementary file 1 [file e-68-o2633-sup1.cif]

##############################################################################
#                                                                            #
# This CIF contains the data in a paper accepted for publication in          #
# Acta Crystallographica Section E. It conforms to the requirements of       #
# Notes for Authors for Acta Crystallographica Section E, and has been       #
# peer reviewed under the auspices of the IUCr Commission on Journals.       #
#                                                                            #
# Full details of the Crystallographic Information File format               #
# are given in the paper "The Crystallographic Information File (CIF):       #
# a New Standard Archive File for Crystallography" by S. R. Hall, F. H.      #
# Allen and I. D. Brown [Acta Cryst. (1991), A47, 655-685].                  #
#                                                                            #
# The current version of the core CIF dictionary is obtainable from          #
# ftp://ftp.iucr.org/pub/cif_core.dic.                                       #
#                                                                            #
# Software is freely available for graphical display of the structure(s)     #
# in this CIF. For information consult the CIF software page                 #
# http://www.iucr.org/resources/cif/software.                                #
#                                                                            #
# This file may be used for bona fide research purposes within the           #
# scientific community so long as proper attribution is given to the journal # 
# article from which it was obtained.                                        #
#                                                                            #
##############################################################################
data_I
_audit_creation_method     SHELXL-97
_chemical_name_systematic
;
(<i>E</i>)-{[But-2-ene-1,4-diylbis(oxy)]bis(4,1-phenylene)}bis(phenylmethanone)
;
_chemical_name_common     ?
_chemical_formula_moiety     'C30 H24 O4'
_chemical_formula_sum     'C30 H24 O4'
_chemical_formula_iupac     'C30 H24 O4'
_chemical_formula_weight     448.49
_chemical_melting_point     ?
_symmetry_cell_setting     monoclinic
_symmetry_space_group_name_H-M     'P 21/c'
_symmetry_space_group_name_Hall     '-P 2ybc'
loop_
    _symmetry_equiv_pos_as_xyz
    'x, y, z'
    '-x, y+1/2, -z+1/2'
    '-x, -y, -z'
    'x, -y-1/2, z-1/2'
_cell_length_a     24.9130(10)
_cell_length_b     7.2586(3)
_cell_length_c     6.1359(2)
_cell_angle_alpha     90.00
_cell_angle_beta     95.012(4)
_cell_angle_gamma     90.00
_cell_volume     1105.33(7)
_cell_formula_units_Z     2
_cell_measurement_reflns_used     3302
_cell_measurement_theta_min     3.2449
_cell_measurement_theta_max     28.5673
_cell_measurement_temperature     123(2)
_exptl_crystal_description     pyrimidal
_exptl_crystal_colour     colorless
_exptl_crystal_size_max     0.4351
_exptl_crystal_size_mid     0.3734
_exptl_crystal_size_min     0.2184
_exptl_crystal_density_diffrn     1.348
_exptl_crystal_density_meas     ?
_exptl_crystal_density_method     'not measured'
_exptl_crystal_F_000     472
_exptl_absorpt_coefficient_mu     0.089
_exptl_absorpt_correction_type     analytical
_exptl_absorpt_process_details
;
[<i>CrysAlis PRO</i> (Agilent, 2012), based on expressions derived by
Clark &
Reid (1995)]
;
_exptl_absorpt_correction_T_min     0.976
_exptl_absorpt_correction_T_max     0.989
_exptl_special_details
;
Absorption correction: analytical numeric absorption correction using a
multifaceted crystal model based on expressions derived by Clark & Reid (1995).
;
_diffrn_ambient_temperature     123(2)
_diffrn_radiation_type     MoK\a
_diffrn_radiation_wavelength     0.71073
_diffrn_radiation_source     'fine-focus sealed tube'
_diffrn_radiation_monochromator     graphite
_diffrn_measurement_device_type     'Agilent Xcalibur Ruby Gemini'
_diffrn_measurement_method     '\w scans'
_diffrn_detector_area_resol_mean     10.5081
_diffrn_reflns_number     8112
_diffrn_reflns_av_R_equivalents     0.0454
_diffrn_reflns_av_sigmaI/netI     0.0383
_diffrn_reflns_theta_min     3.25
_diffrn_reflns_theta_max     28.63
_diffrn_reflns_theta_full     25.50
_diffrn_measured_fraction_theta_max     0.848
_diffrn_measured_fraction_theta_full     0.998
_diffrn_reflns_limit_h_min     -27
_diffrn_reflns_limit_h_max     31
_diffrn_reflns_limit_k_min     -9
_diffrn_reflns_limit_k_max     7
_diffrn_reflns_limit_l_min     -8
_diffrn_reflns_limit_l_max     7
_diffrn_standards_number     ?
_diffrn_standards_interval_count     ?
_diffrn_standards_interval_time     ?
_diffrn_standards_decay_%     ?
_refine_special_details
;
Refinement of <i>F</i>^2^ against ALL reflections. The weighted <i>R</i>-factor
<i>wR</i> and goodness of fit <i>S</i> are based on <i>F</i>^2^, conventional
<i>R</i>-factors <i>R</i> are based on <i>F</i>, with <i>F</i> set to zero for
negative <i>F</i>^2^. The threshold expression of <i>F</i>^2^ >
\s(<i>F</i>^2^) is used only for calculating <i>R</i>-factors(gt) <i>etc</i>.
and is not relevant to the choice of reflections for refinement.
<i>R</i>-factors based on <i>F</i>^2^ are statistically about twice as large
as those based on <i>F</i>, and <i>R</i>- factors based on ALL data will be
even larger.
;
_reflns_number_total     2409
_reflns_number_gt     1964
_reflns_threshold_expression     I>2sigma(I)
_refine_ls_structure_factor_coef     Fsqd
_refine_ls_matrix_type     full
_refine_ls_R_factor_all     0.0677
_refine_ls_R_factor_gt     0.0528
_refine_ls_wR_factor_gt     0.1210
_refine_ls_wR_factor_ref     0.1293
_refine_ls_goodness_of_fit_ref     1.090
_refine_ls_restrained_S_all     1.090
_refine_ls_number_reflns     2409
_refine_ls_number_parameters     154
_refine_ls_number_restraints     0
_refine_ls_hydrogen_treatment     constr
_refine_ls_weighting_scheme     calc
_refine_ls_weighting_details
         'calc w=1/[\s^2^(Fo^2^)+(0.0494P)^2^+0.5741P] where P=(Fo^2^+2Fc^2^)/3'
_atom_sites_solution_hydrogens     geom
_atom_sites_solution_primary     direct
_atom_sites_solution_secondary     difmap
_refine_ls_shift/su_max     0.001
_refine_ls_shift/su_mean     0.000
_refine_diff_density_max     0.253
_refine_diff_density_min     -0.269
_refine_ls_extinction_method     none
_refine_ls_extinction_coef     ?
loop_
    _atom_type_symbol
    _atom_type_description
    _atom_type_scat_dispersion_real
    _atom_type_scat_dispersion_imag
    _atom_type_scat_source
    'C' 'C' 0.0033 0.0016
                         'International Tables Vol C Tables 4.2.6.8 and 6.1.1.4'
    'H' 'H' 0.0000 0.0000
                         'International Tables Vol C Tables 4.2.6.8 and 6.1.1.4'
    'O' 'O' 0.0106 0.0060
                         'International Tables Vol C Tables 4.2.6.8 and 6.1.1.4'
_computing_data_collection
;
CrysAlis PRO (Agilent, 2012)
;
_computing_cell_refinement
;
CrysAlis PRO (Agilent, 2012)
;
_computing_data_reduction
;
CrysAlis PRO (Agilent, 2012)
;
_computing_structure_solution     'SHELXS97 (Sheldrick, 2008)'
_computing_structure_refinement     'SHELXL97 (Sheldrick, 2008)'
_computing_molecular_graphics     'SHELXTL (Sheldrick, 2008)'
_computing_publication_material     'SHELXTL (Sheldrick, 2008)'
loop_
    _atom_site_type_symbol
    _atom_site_label
    _atom_site_fract_x
    _atom_site_fract_y
    _atom_site_fract_z
    _atom_site_U_iso_or_equiv
    _atom_site_adp_type
    _atom_site_calc_flag
    _atom_site_refinement_flags
    _atom_site_occupancy
    _atom_site_symmetry_multiplicity
    _atom_site_disorder_assembly
    _atom_site_disorder_group
    O O1 0.71419(5) 0.00150(18) 0.81909(19) 0.0279(3) Uani d . 1 1 . .
    O O2 0.92164(4) -0.01342(16) 0.31446(19) 0.0240(3) Uani d . 1 1 . .
    C C1 0.65514(7) -0.0714(2) 0.2731(3) 0.0214(4) Uani d . 1 1 . .
    H H1A 0.6853 -0.1202 0.2080 0.026 Uiso calc R 1 1 . .
    C C2 0.60418(7) -0.0791(2) 0.1610(3) 0.0243(4) Uani d . 1 1 . .
    H H2A 0.5994 -0.1345 0.0203 0.029 Uiso calc R 1 1 . .
    C C3 0.56033(7) -0.0055(2) 0.2551(3) 0.0264(4) Uani d . 1 1 . .
    H H3A 0.5254 -0.0123 0.1796 0.032 Uiso calc R 1 1 . .
    C C4 0.56713(7) 0.0778(2) 0.4592(3) 0.0255(4) Uani d . 1 1 . .
    H H4A 0.5371 0.1313 0.5209 0.031 Uiso calc R 1 1 . .
    C C5 0.61760(6) 0.0832(2) 0.5730(3) 0.0222(4) Uani d . 1 1 . .
    H H5A 0.6221 0.1381 0.7139 0.027 Uiso calc R 1 1 . .
    C C6 0.66211(6) 0.0077(2) 0.4805(3) 0.0193(4) Uani d . 1 1 . .
    C C7 0.71442(6) 0.0017(2) 0.6198(3) 0.0196(4) Uani d . 1 1 . .
    C C8 0.76709(6) -0.0056(2) 0.5208(3) 0.0189(4) Uani d . 1 1 . .
    C C9 0.81067(6) -0.0885(2) 0.6439(3) 0.0203(4) Uani d . 1 1 . .
    H H9A 0.8053 -0.1436 0.7808 0.024 Uiso calc R 1 1 . .
    C C10 0.86106(6) -0.0910(2) 0.5686(3) 0.0207(4) Uani d . 1 1 . .
    H H10A 0.8900 -0.1516 0.6505 0.025 Uiso calc R 1 1 . .
    C C11 0.86966(6) -0.0043(2) 0.3717(3) 0.0195(4) Uani d . 1 1 . .
    C C12 0.82714(6) 0.0799(2) 0.2468(3) 0.0207(4) Uani d . 1 1 . .
    H H12A 0.8330 0.1391 0.1128 0.025 Uiso calc R 1 1 . .
    C C13 0.77587(6) 0.0758(2) 0.3220(3) 0.0195(4) Uani d . 1 1 . .
    H H13A 0.7465 0.1297 0.2357 0.023 Uiso calc R 1 1 . .
    C C14 0.93354(7) 0.0764(3) 0.1161(3) 0.0251(4) Uani d . 1 1 . .
    H H14A 0.9271 0.2106 0.1262 0.030 Uiso calc R 1 1 . .
    H H14B 0.9103 0.0271 -0.0097 0.030 Uiso calc R 1 1 . .
    C C15 0.99148(7) 0.0394(3) 0.0874(3) 0.0265(4) Uani d . 1 1 . .
    H H15A 1.0176 0.0748 0.2019 0.032 Uiso calc R 1 1 . .
loop_
    _atom_site_aniso_label
    _atom_site_aniso_U_11
    _atom_site_aniso_U_22
    _atom_site_aniso_U_33
    _atom_site_aniso_U_12
    _atom_site_aniso_U_13
    _atom_site_aniso_U_23
    O1 0.0252(7) 0.0416(8) 0.0173(6) -0.0015(5) 0.0036(5) -0.0004(5)
    O2 0.0154(6) 0.0328(7) 0.0242(6) 0.0014(5) 0.0045(5) 0.0017(5)
    C1 0.0218(8) 0.0217(8) 0.0215(8) -0.0006(6) 0.0055(7) 0.0005(7)
    C2 0.0264(9) 0.0263(9) 0.0201(8) -0.0031(7) 0.0013(7) 0.0000(7)
    C3 0.0207(8) 0.0305(10) 0.0276(9) -0.0018(7) -0.0002(7) 0.0048(7)
    C4 0.0185(8) 0.0290(9) 0.0301(9) -0.0005(7) 0.0076(7) 0.0020(7)
    C5 0.0214(8) 0.0248(9) 0.0211(8) -0.0021(7) 0.0064(7) -0.0010(7)
    C6 0.0179(8) 0.0207(8) 0.0198(8) -0.0017(6) 0.0050(6) 0.0019(6)
    C7 0.0199(8) 0.0198(8) 0.0195(8) -0.0017(6) 0.0036(6) -0.0007(6)
    C8 0.0191(8) 0.0188(8) 0.0191(8) -0.0011(6) 0.0024(6) -0.0023(6)
    C9 0.0231(8) 0.0216(8) 0.0162(8) -0.0024(6) 0.0009(6) -0.0003(6)
    C10 0.0199(8) 0.0215(9) 0.0201(8) 0.0004(6) -0.0021(6) -0.0008(6)
    C11 0.0167(8) 0.0212(8) 0.0208(8) -0.0015(6) 0.0025(6) -0.0053(6)
    C12 0.0205(8) 0.0220(8) 0.0199(8) -0.0008(6) 0.0045(6) 0.0013(6)
    C13 0.0187(8) 0.0212(8) 0.0185(8) 0.0013(6) 0.0012(6) -0.0001(6)
    C14 0.0204(8) 0.0331(10) 0.0225(9) 0.0002(7) 0.0058(7) 0.0010(7)
    C15 0.0174(8) 0.0357(10) 0.0267(9) -0.0029(7) 0.0039(7) -0.0015(7)
_geom_special_details
;
All e.s.d.'s (except the e.s.d. in the dihedral angle between two l.s. planes)
are estimated using the full covariance matrix. The cell e.s.d.'s are taken
into account individually in the estimation of e.s.d.'s in distances, angles
and torsion angles; correlations between e.s.d.'s in cell parameters are only
used when they are defined by crystal symmetry. An approximate (isotropic)
treatment of cell e.s.d.'s is used for estimating e.s.d.'s involving l.s.
planes.
;
loop_
    _geom_bond_atom_site_label_1
    _geom_bond_atom_site_label_2
    _geom_bond_site_symmetry_2
    _geom_bond_distance
    _geom_bond_publ_flag
    O1 C7 . 1.223(2) ?
    O2 C11 . 1.3726(19) ?
    O2 C14 . 1.435(2) ?
    C1 C2 . 1.391(2) ?
    C1 C6 . 1.393(2) ?
    C1 H1A . 0.9500 ?
    C2 C3 . 1.387(3) ?
    C2 H2A . 0.9500 ?
    C3 C4 . 1.388(3) ?
    C3 H3A . 0.9500 ?
    C4 C5 . 1.384(2) ?
    C4 H4A . 0.9500 ?
    C5 C6 . 1.401(2) ?
    C5 H5A . 0.9500 ?
    C6 C7 . 1.496(2) ?
    C7 C8 . 1.494(2) ?
    C8 C13 . 1.390(2) ?
    C8 C9 . 1.403(2) ?
    C9 C10 . 1.376(2) ?
    C9 H9A . 0.9500 ?
    C10 C11 . 1.395(2) ?
    C10 H10A . 0.9500 ?
    C11 C12 . 1.393(2) ?
    C12 C13 . 1.395(2) ?
    C12 H12A . 0.9500 ?
    C13 H13A . 0.9500 ?
    C14 C15 . 1.494(2) ?
    C14 H14A . 0.9900 ?
    C14 H14B . 0.9900 ?
    C15 C15 3_755 1.318(4) ?
    C15 H15A . 0.9500 ?
loop_
    _geom_angle_atom_site_label_1
    _geom_angle_atom_site_label_2
    _geom_angle_atom_site_label_3
    _geom_angle_site_symmetry_1
    _geom_angle_site_symmetry_3
    _geom_angle
    _geom_angle_publ_flag
    C11 O2 C14 . . 117.70(12) ?
    C2 C1 C6 . . 120.26(16) ?
    C2 C1 H1A . . 119.9 ?
    C6 C1 H1A . . 119.9 ?
    C3 C2 C1 . . 119.77(16) ?
    C3 C2 H2A . . 120.1 ?
    C1 C2 H2A . . 120.1 ?
    C2 C3 C4 . . 120.35(16) ?
    C2 C3 H3A . . 119.8 ?
    C4 C3 H3A . . 119.8 ?
    C5 C4 C3 . . 120.08(16) ?
    C5 C4 H4A . . 120.0 ?
    C3 C4 H4A . . 120.0 ?
    C4 C5 C6 . . 120.06(16) ?
    C4 C5 H5A . . 120.0 ?
    C6 C5 H5A . . 120.0 ?
    C1 C6 C5 . . 119.44(15) ?
    C1 C6 C7 . . 122.90(15) ?
    C5 C6 C7 . . 117.43(15) ?
    O1 C7 C8 . . 119.17(14) ?
    O1 C7 C6 . . 119.44(15) ?
    C8 C7 C6 . . 121.38(14) ?
    C13 C8 C9 . . 118.77(15) ?
    C13 C8 C7 . . 123.58(14) ?
    C9 C8 C7 . . 117.50(14) ?
    C10 C9 C8 . . 120.69(15) ?
    C10 C9 H9A . . 119.7 ?
    C8 C9 H9A . . 119.7 ?
    C9 C10 C11 . . 119.94(14) ?
    C9 C10 H10A . . 120.0 ?
    C11 C10 H10A . . 120.0 ?
    O2 C11 C12 . . 124.69(15) ?
    O2 C11 C10 . . 114.82(14) ?
    C12 C11 C10 . . 120.48(15) ?
    C11 C12 C13 . . 118.87(15) ?
    C11 C12 H12A . . 120.6 ?
    C13 C12 H12A . . 120.6 ?
    C8 C13 C12 . . 121.18(15) ?
    C8 C13 H13A . . 119.4 ?
    C12 C13 H13A . . 119.4 ?
    O2 C14 C15 . . 106.96(13) ?
    O2 C14 H14A . . 110.3 ?
    C15 C14 H14A . . 110.3 ?
    O2 C14 H14B . . 110.3 ?
    C15 C14 H14B . . 110.3 ?
    H14A C14 H14B . . 108.6 ?
    C15 C15 C14 3_755 . 123.9(2) ?
    C15 C15 H15A 3_755 . 118.1 ?
    C14 C15 H15A . . 118.1 ?
loop_
    _geom_torsion_atom_site_label_1
    _geom_torsion_atom_site_label_2
    _geom_torsion_atom_site_label_3
    _geom_torsion_atom_site_label_4
    _geom_torsion_site_symmetry_1
    _geom_torsion_site_symmetry_2
    _geom_torsion_site_symmetry_3
    _geom_torsion_site_symmetry_4
    _geom_torsion
    _geom_torsion_publ_flag
    C6 C1 C2 C3 . . . . 0.8(3) ?
    C1 C2 C3 C4 . . . . 0.9(3) ?
    C2 C3 C4 C5 . . . . -1.9(3) ?
    C3 C4 C5 C6 . . . . 1.3(3) ?
    C2 C1 C6 C5 . . . . -1.5(2) ?
    C2 C1 C6 C7 . . . . 173.00(15) ?
    C4 C5 C6 C1 . . . . 0.4(2) ?
    C4 C5 C6 C7 . . . . -174.34(15) ?
    C1 C6 C7 O1 . . . . -150.21(16) ?
    C5 C6 C7 O1 . . . . 24.4(2) ?
    C1 C6 C7 C8 . . . . 29.3(2) ?
    C5 C6 C7 C8 . . . . -156.15(15) ?
    O1 C7 C8 C13 . . . . -148.92(17) ?
    C6 C7 C8 C13 . . . . 31.6(2) ?
    O1 C7 C8 C9 . . . . 26.5(2) ?
    C6 C7 C8 C9 . . . . -152.96(15) ?
    C13 C8 C9 C10 . . . . -0.7(2) ?
    C7 C8 C9 C10 . . . . -176.32(15) ?
    C8 C9 C10 C11 . . . . 2.4(2) ?
    C14 O2 C11 C12 . . . . 2.6(2) ?
    C14 O2 C11 C10 . . . . -178.67(14) ?
    C9 C10 C11 O2 . . . . 179.11(14) ?
    C9 C10 C11 C12 . . . . -2.1(2) ?
    O2 C11 C12 C13 . . . . 178.62(15) ?
    C10 C11 C12 C13 . . . . -0.1(2) ?
    C9 C8 C13 C12 . . . . -1.5(2) ?
    C7 C8 C13 C12 . . . . 173.86(15) ?
    C11 C12 C13 C8 . . . . 1.9(2) ?
    C11 O2 C14 C15 . . . . -177.68(14) ?
    O2 C14 C15 C15 . . . 3_755 123.3(2) ?
_iucr_refine_instructions_details
;
TITL                                 SY-OMU18 in P2(1)/c
CELL   0.71073     24.913002   7.258637   6.135855  90.0000  95.0122  90.0000
ZERR         2      0.000961   0.000272   0.000219   0.0000   0.0035   0.0000
LATT  1
SYMM -X,1/2+Y,1/2-Z
SFAC        C       H       O
UNIT        60      48      8
L.S.      10
FMAP      2
PLAN     20
TEMP -150
ACTA 51
BOND
BOND $H
CONF
HTAB
mpla 6  c1 c2 c3 c4 c5 c6
mpla 6  c8 c9 c10 c11 c12 c13
mpla 6  c1 c2 c3 c4 c5 c6
WGHT    0.049400    0.574100
FVAR       0.99388
O1    3    0.714193    0.001496    0.819092    11.00000    0.02516    0.04159 =
         0.01728   -0.00041    0.00364   -0.00146
O2    3    0.921636   -0.013421    0.314460    11.00000    0.01537    0.03282 =
         0.02421    0.00168    0.00448    0.00141
C1    1    0.655139   -0.071370    0.273109    11.00000    0.02176    0.02169 =
         0.02145    0.00048    0.00551   -0.00063
AFIX  43
H1A   2    0.685300   -0.120227    0.207984    11.00000   -1.20000
AFIX   0
C2    1    0.604180   -0.079063    0.160956    11.00000    0.02636    0.02633 =
         0.02015   -0.00004    0.00133   -0.00313
AFIX  43
H2A   2    0.599446   -0.134494    0.020335    11.00000   -1.20000
AFIX   0
C3    1    0.560326   -0.005539    0.255149    11.00000    0.02067    0.03051 =
         0.02761    0.00481   -0.00016   -0.00178
AFIX  43
H3A   2    0.525436   -0.012269    0.179574    11.00000   -1.20000
AFIX   0
C4    1    0.567133    0.077815    0.459212    11.00000    0.01851    0.02897 =
         0.03009    0.00198    0.00757   -0.00046
AFIX  43
H4A   2    0.537120    0.131265    0.520932    11.00000   -1.20000
AFIX   0
C5    1    0.617602    0.083182    0.572963    11.00000    0.02140    0.02481 =
         0.02108   -0.00096    0.00644   -0.00210
AFIX  43
H5A   2    0.622058    0.138134    0.713902    11.00000   -1.20000
AFIX   0
C6    1    0.662105    0.007666    0.480452    11.00000    0.01792    0.02070 =
         0.01978    0.00186    0.00505   -0.00169
C7    1    0.714424    0.001711    0.619817    11.00000    0.01991    0.01977 =
         0.01949   -0.00068    0.00361   -0.00166
C8    1    0.767086   -0.005598    0.520771    11.00000    0.01907    0.01876 =
         0.01906   -0.00231    0.00243   -0.00110
C9    1    0.810667   -0.088533    0.643950    11.00000    0.02306    0.02162 =
         0.01622   -0.00028    0.00088   -0.00244
AFIX  43
H9A   2    0.805310   -0.143569    0.780841    11.00000   -1.20000
AFIX   0
C10   1    0.861063   -0.090979    0.568570    11.00000    0.01989    0.02150 =
         0.02009   -0.00078   -0.00212    0.00035
AFIX  43
H10A  2    0.889987   -0.151624    0.650509    11.00000   -1.20000
AFIX   0
C11   1    0.869660   -0.004344    0.371730    11.00000    0.01670    0.02119 =
         0.02084   -0.00529    0.00249   -0.00151
C12   1    0.827139    0.079908    0.246847    11.00000    0.02050    0.02200 =
         0.01992    0.00130    0.00447   -0.00083
AFIX  43
H12A  2    0.832950    0.139110    0.112841    11.00000   -1.20000
AFIX   0
C13   1    0.775873    0.075845    0.321963    11.00000    0.01872    0.02119 =
         0.01850   -0.00011    0.00124    0.00125
AFIX  43
H13A  2    0.746454    0.129704    0.235683    11.00000   -1.20000
AFIX   0
C14   1    0.933535    0.076426    0.116069    11.00000    0.02039    0.03306 =
         0.02247    0.00102    0.00582    0.00021
AFIX  23
H14A  2    0.927120    0.210629    0.126231    11.00000   -1.20000
H14B  2    0.910336    0.027109   -0.009737    11.00000   -1.20000
AFIX   0
C15   1    0.991477    0.039408    0.087376    11.00000    0.01738    0.03571 =
         0.02666   -0.00150    0.00393   -0.00285
AFIX  43
H15A  2    1.017584    0.074772    0.201859    11.00000   -1.20000
HKLF      4
REM                                  SY-OMU18 in P2(1)/c
REM R1 =  0.0528 for   1964 Fo > 4sig(Fo)  and  0.0677 for all   2409 data
REM    154 parameters refined using      0 restraints
END
WGHT      0.0494      0.5762
REM Highest difference peak  0.253,  deepest hole -0.269,  1-sigma level  0.055
Q1    1   0.6602  0.0529  0.3430  11.00000  0.05    0.25
Q2    1   0.5627 -0.0281  0.3897  11.00000  0.05    0.25
Q3    1   0.6538 -0.0868  0.4063  11.00000  0.05    0.25
Q4    1   0.5669  0.1153  0.3210  11.00000  0.05    0.24
Q5    1   0.6881  0.0044  0.5306  11.00000  0.05    0.23
Q6    1   0.7756  0.0953  0.4630  11.00000  0.05    0.23
Q7    1   0.9316 -0.0935  0.4432  11.00000  0.05    0.22
Q8    1   0.7693 -0.0435  0.3866  11.00000  0.05    0.21
Q9    1   0.8606 -0.1013  0.4239  11.00000  0.05    0.21
Q10   1   0.7806 -0.1039  0.5463  11.00000  0.05    0.21
Q11   1   0.8690  0.0171  0.5046  11.00000  0.05    0.20
Q12   1   0.7133 -0.1035  0.7232  11.00000  0.05    0.19
Q13   1   0.6436  0.0616  0.5124  11.00000  0.05    0.17
Q14   1   0.9625  0.0633  0.1077  11.00000  0.05    0.17
Q15   1   0.7132  0.0826  0.7026  11.00000  0.05    0.17
Q16   1   0.9358  0.1795  0.2504  11.00000  0.05    0.17
Q17   1   0.7434  0.0195  0.5779  11.00000  0.05    0.17
Q18   1   0.7192  0.1550  0.8210  11.00000  0.05    0.17
Q19   1   0.9301  0.2413  0.3039  11.00000  0.05    0.17
Q20   1   0.9185 -0.1539  0.2966  11.00000  0.05    0.16
;
data_global
_journal_date_recd_electronic     2012-07-18
_journal_date_accepted     2012-07-25
_journal_name_full     'Acta Crystallographica, Section E'
_journal_year     2012
_journal_volume     68
_journal_issue      9
_journal_page_first     o2633
_journal_page_last     o2633
_journal_paper_category     QO
_journal_paper_doi     10.1107/S1600536812033624
_journal_coeditor_code     DS2209
_publ_contact_author_name     'Ray J. Butcher'
_publ_contact_author_address
;
Department of Chemistry
Howard University
525 College Street NW
Washington
DC 20059
USA
;
_publ_contact_author_email     'rbutcher99@yahoo.com'
_publ_contact_author_fax     '(202) 806 5442'
_publ_contact_author_phone     '(202) 806 9892'
_publ_section_title
;
(<i>E</i>)-{[But-2-ene-1,4-diylbis(oxy)]bis(4,1-phenylene)}bis(phenylmethanone)
;
loop_
    _publ_author_name
    _publ_author_footnote
    _publ_author_address
    '\"Ozt\"urk Yildirim, Sema' ?
;
Department of Chemistry
Howard University
525 College Street NW
Washington
DC 20059
USA
Department of Physics, Faculty of Sciences, Erciyes University, 38039 Kayseri,
Turkey
;
    'Butcher, Ray J.' .
;
Department of Chemistry
Howard University
525 College Street NW
Washington
DC 20059
USA
;
    'K\"oysal, Yavuz' .
;
Ye\,silyurt Demir \,Celik Vocational School,
Ondokuz Mayis University, Samsun,
Turkey
;
    'Birinci, Emrah' .
;
Department of Chemistry, KaradenizTechnical University, 61080 Trabzon, Turkey
;
