# Supplementary material for: (E)-{[But-2-ene-1,4-diylbis(­oxy)]bis­(4,1-phenyl­ene)}bis­(phenyl­methanone)
Source: Acta Crystallogr Sect E Struct Rep Online. 2012 Aug 4;68(Pt 9):o2633. doi: 10.1107/S1600536812033624 (PMC3435660; doi:10.1107/S1600536812033624)
Supplement: Supplementary file 2 [file e-68-o2633-Isup2.hkl]

# 
# h,k,l, Fc-squared, Fo-squared, sigma(Fo-squared) and status flag 
# 
data_I
_shelx_title '                                 SY-OMU18 in P2(1)/c' 
_shelx_refln_list_code          4 
_shelx_F_calc_maximum      236.90 
_exptl_crystal_F_000       472.00 
_reflns_d_resolution_high  0.7416 
 
loop_ 
 _symmetry_equiv_pos_as_xyz 
 'x, y, z' 
 '-x, y+1/2, -z+1/2' 
 '-x, -y, -z' 
 'x, -y-1/2, z-1/2' 
 
_cell_length_a    24.9130 
_cell_length_b     7.2586 
_cell_length_c     6.1359 
_cell_angle_alpha  90.000 
_cell_angle_beta   95.012 
_cell_angle_gamma  90.000 
 
_shelx_F_squared_multiplier     1.000 
 
loop_ 
 _refln_index_h 
 _refln_index_k 
 _refln_index_l 
 _refln_F_squared_calc 
 _refln_F_squared_meas 
 _refln_F_squared_sigma 
 _refln_observed_status 
   4   0   0     1928.76     2200.11     97.36 o 
   5   0   0      534.19      638.30     16.15 o 
   6   0   0      796.25      902.66     22.75 o 
   7   0   0      231.79      252.16      4.20 o 
   8   0   0      592.89      659.75     11.66 o 
   9   0   0        0.05        3.07      0.70 o 
  10   0   0       10.14       11.30      1.04 o 
  11   0   0      602.87      659.43     11.06 o 
  12   0   0       50.55       94.00      4.09 o 
  13   0   0      790.24      971.27     56.35 o 
  14   0   0     2925.00     3389.90     94.41 o 
  15   0   0      403.96      492.10     11.12 o 
  16   0   0       27.75       41.21      2.17 o 
  17   0   0      203.05      218.24      6.60 o 
  18   0   0      809.07      875.40     23.03 o 
  19   0   0     4237.04     4477.07    213.54 o 
  20   0   0      662.55      822.72     35.89 o 
  21   0   0      792.03      898.77     51.51 o 
  22   0   0       87.64      115.87      6.52 o 
  23   0   0      257.78      288.39     25.75 o 
  24   0   0       33.67       44.82      2.97 o 
  25   0   0        1.09        2.51      1.84 o 
  26   0   0        0.36        1.72      3.13 o 
  27   0   0        9.54       11.40      4.21 o 
  28   0   0       51.27       47.31      7.38 o 
  29   0   0        6.95       20.81      5.29 o 
  30   0   0       33.02       49.98      7.99 o 
   2   1   0        3.38        4.99      1.54 o 
   3   1   0       18.05       16.11      1.22 o 
   4   1   0        7.64       11.05      2.71 o 
   5   1   0     1146.09     1235.90     14.61 o 
   6   1   0      116.55      124.07      2.77 o 
   7   1   0        0.62        1.77      0.55 o 
   8   1   0        1.37        2.30      0.51 o 
   9   1   0        0.46        0.39      0.47 o 
  10   1   0      137.76      166.71      3.15 o 
  11   1   0      146.22      170.81      3.29 o 
  12   1   0       12.04       13.40      1.10 o 
  13   1   0       22.49       24.30      1.43 o 
  14   1   0      446.25      495.91      7.34 o 
  15   1   0        5.09        8.06      1.06 o 
  16   1   0       93.67      106.69      2.92 o 
  17   1   0        0.05        1.90      0.71 o 
  18   1   0       26.74       32.41      1.49 o 
  19   1   0      480.39      483.23      9.55 o 
  20   1   0       89.37       96.55      2.66 o 
  21   1   0        4.34        7.42      0.92 o 
  22   1   0        0.01        1.39      0.70 o 
  23   1   0       48.22       52.19      2.06 o 
  24   1   0       18.99       19.62      1.38 o 
  25   1   0        6.05        7.58      1.35 o 
  26   1   0        0.88        2.62      1.06 o 
  27   1   0        1.89        5.99      2.39 o 
  28   1   0        1.20       -0.45      2.16 o 
  29   1   0        0.01       -2.52      2.58 o 
  30   1   0        0.10       -0.83      3.40 o 
  31   1   0        0.91        6.40      4.62 o 
   0   2   0    56119.70    47790.50    697.46 o 
   1   2   0       70.98       66.85      3.37 o 
   2   2   0      772.47      795.69     61.41 o 
   3   2   0      665.56      652.76     18.61 o 
   4   2   0       10.21        9.28      0.94 o 
   5   2   0      190.42      182.89      5.46 o 
   6   2   0      461.21      445.96     26.16 o 
   7   2   0      360.82      368.17     10.54 o 
   8   2   0      173.41      162.58      5.02 o 
   9   2   0      108.93      131.83      3.55 o 
  10   2   0        0.14        2.07      0.75 o 
  11   2   0      290.97      273.82     10.21 o 
  12   2   0       15.10       18.80      1.49 o 
  13   2   0      258.03      263.75      5.74 o 
  14   2   0     2279.74     2652.25     31.17 o 
  15   2   0       99.08      107.63      3.62 o 
  16   2   0       15.49       18.63      1.25 o 
  17   2   0      154.08      157.27      4.55 o 
  18   2   0      459.47      475.15      6.70 o 
  19   2   0     2490.18     2537.12     45.88 o 
  20   2   0      373.97      421.07      8.05 o 
  21   2   0      490.97      521.96      9.76 o 
  22   2   0       33.29       34.27      1.83 o 
  23   2   0       83.55       86.72      3.17 o 
  24   2   0        4.49        6.29      1.27 o 
  25   2   0       52.52       54.06      3.59 o 
  26   2   0        2.36        1.39      1.21 o 
  27   2   0        6.69       12.57      3.31 o 
  28   2   0        4.50        9.88      3.18 o 
  29   2   0        1.33       -1.32      6.25 o 
  30   2   0       13.79        7.28      3.97 o 
  31   2   0        0.14        6.67      4.16 o 
   1   3   0        0.16        1.55      0.69 o 
   2   3   0        3.34        5.10      0.81 o 
   3   3   0        0.52        0.34      0.67 o 
   4   3   0       72.43       61.08      2.52 o 
   5   3   0     1305.73     1253.82     35.84 o 
   6   3   0      143.20      144.80      5.08 o 
   7   3   0        3.57        6.30      0.77 o 
   8   3   0        2.69        3.76      0.68 o 
   9   3   0       15.12       15.34      1.22 o 
  10   3   0       39.32       33.56      1.76 o 
  11   3   0       76.81       68.93      2.87 o 
  12   3   0        2.42        2.55      0.74 o 
  13   3   0       38.30       35.84      2.01 o 
  14   3   0      936.56      964.13     18.75 o 
  15   3   0       21.95       23.89      2.12 o 
  16   3   0      298.90      307.08      7.45 o 
  17   3   0        0.70        2.95      0.95 o 
  18   3   0       88.75       86.56      3.13 o 
  19   3   0     1417.88     1396.22     34.82 o 
  20   3   0      279.59      282.14     10.16 o 
  21   3   0        5.60        7.89      1.43 o 
  22   3   0        7.73        6.59      1.49 o 
  23   3   0       79.30       76.68      4.21 o 
  24   3   0       74.95       61.22      4.12 o 
  25   3   0       22.47       18.17      2.43 o 
  26   3   0        3.55        4.58      2.53 o 
  27   3   0        7.50       10.69      2.91 o 
  28   3   0        1.23        0.37      2.10 o 
  29   3   0        0.05        3.19      3.61 o 
  30   3   0        0.37       -3.52      4.10 o 
  31   3   0        5.72        7.90      4.16 o 
   0   4   0     1291.90     1134.16     71.34 o 
   1   4   0       49.54       42.74      2.89 o 
   2   4   0       51.76       59.66      2.40 o 
   3   4   0      620.78      575.97      8.91 o 
   4   4   0      528.26      506.38     11.23 o 
   5   4   0     1966.28     1903.52     21.62 o 
   6   4   0      310.11      268.14     18.52 o 
   7   4   0      216.62      210.47      5.73 o 
   8   4   0       12.18        8.51      1.03 o 
   9   4   0      223.89      215.07     10.79 o 
  10   4   0        0.51        2.23      0.71 o 
  11   4   0       98.57       82.51      2.64 o 
  12   4   0        0.10        0.48      0.72 o 
  13   4   0       12.55       12.09      1.38 o 
  14   4   0      936.18      915.76     11.36 o 
  15   4   0        0.31        2.06      1.15 o 
  16   4   0      147.05      141.65      4.35 o 
  17   4   0       70.83       65.52      3.45 o 
  18   4   0       60.33       57.93      2.99 o 
  19   4   0      563.00      549.81     21.39 o 
  20   4   0       81.39       81.28      3.83 o 
  21   4   0       96.59       89.16      3.87 o 
  22   4   0        1.58        2.30      1.39 o 
  23   4   0       21.38       30.44      2.83 o 
  24   4   0      217.16      223.12     17.40 o 
  25   4   0      293.32      295.18     46.46 o 
  26   4   0       19.15       17.47      3.52 o 
  27   4   0        4.78        9.74      3.64 o 
   1   5   0        4.15        4.69      0.52 o 
   2   5   0        9.83        7.52      0.96 o 
   3   5   0        4.13        4.75      0.92 o 
   4   5   0       10.48       10.42      1.19 o 
   5   5   0       88.85       96.31      3.34 o 
   6   5   0       19.41       22.26      1.74 o 
   7   5   0       18.36       23.41      1.82 o 
   8   5   0       18.24       18.62      1.69 o 
   9   5   0       12.14        7.94      0.86 o 
  10   5   0        7.42        7.96      1.41 o 
  11   5   0        1.91        2.24      1.48 o 
  12   5   0        0.48        0.92      0.59 o 
  13   5   0        4.38        3.80      1.65 o 
  14   5   0      125.86      116.30      9.36 o 
  15   5   0        0.90        2.10      1.01 o 
  16   5   0       33.30       33.12      2.34 o 
  17   5   0        3.95        2.83      1.30 o 
  18   5   0        7.58        6.67      1.47 o 
  19   5   0      322.03      297.69     22.38 o 
  20   5   0       75.27       70.47      3.82 o 
  21   5   0        0.52        1.73      1.08 o 
  22   5   0       38.31       35.70      3.10 o 
  23   5   0        0.11        1.04      2.84 o 
  24   5   0       39.81       37.96      5.43 o 
  25   5   0       12.30       14.98      3.99 o 
  26   5   0        4.07        4.33      5.01 o 
   0   6   0       23.42       26.70      4.61 o 
   1   6   0        4.83        5.80      1.13 o 
   2   6   0       28.19       23.77      3.03 o 
   3   6   0      146.27      151.25      5.23 o 
   4   6   0      331.97      315.70      8.54 o 
   5   6   0     1294.29     1257.10     21.28 o 
   6   6   0      100.18       96.36      7.80 o 
   7   6   0      171.12      159.19      6.07 o 
   8   6   0        2.44        3.61      1.65 o 
   9   6   0      113.97      107.02      5.25 o 
  10   6   0        0.26        1.67      1.44 o 
  11   6   0       19.46       17.41      2.34 o 
  12   6   0       17.49       14.04      2.39 o 
  13   6   0        2.72        3.34      0.87 o 
  14   6   0      172.62      142.40     10.03 o 
  15   6   0        8.98       13.24      2.44 o 
  16   6   0       94.84       90.34      5.56 o 
  17   6   0       11.99       14.76      2.57 o 
  18   6   0        0.46        0.72      1.64 o 
  19   6   0       97.66       93.18      5.76 o 
  20   6   0        9.04       11.54      2.47 o 
  21   6   0       26.80       19.10      3.37 o 
  22   6   0        2.74        3.43      1.76 o 
  23   6   0      106.83      109.15      8.92 o 
  24   6   0      267.52      302.17     15.01 o 
   1   7   0        0.24        0.40      1.91 o 
   2   7   0        0.48        1.36      1.91 o 
   3   7   0       13.58       10.85      2.31 o 
   4   7   0        0.02        1.60      1.00 o 
   5   7   0       63.93       57.33      3.60 o 
   6   7   0        2.11        0.95      1.09 o 
   7   7   0       28.32       29.88      2.88 o 
   8   7   0       27.34       26.33      2.80 o 
   9   7   0       12.71       14.42      2.27 o 
  10   7   0       19.60       23.31      2.81 o 
  11   7   0       31.20       32.98      3.40 o 
  12   7   0       10.10       10.09      4.02 o 
  13   7   0        5.74        5.99      2.11 o 
  14   7   0       43.64       51.15      5.90 o 
  15   7   0        5.02       10.80      2.36 o 
  16   7   0       28.05       27.59      3.33 o 
  17   7   0        3.51        5.82      2.07 o 
  18   7   0       12.14       14.34      2.85 o 
  19   7   0       40.20       42.21      7.41 o 
  20   7   0        1.23        2.51      3.47 o 
  21   7   0       21.36       26.99      6.65 o 
  22   7   0       54.03       56.63      8.99 o 
   0   8   0       27.85       32.66      6.13 o 
   1   8   0        0.40        0.90      3.31 o 
   2   8   0       49.99       47.04      5.53 o 
   3   8   0        1.92        3.78      2.52 o 
   4   8   0       30.37       37.71      6.69 o 
   5   8   0      315.59      324.25     19.93 o 
   6   8   0       23.73       42.02      5.32 o 
   7   8   0       80.24       84.23      9.98 o 
   8   8   0        0.27       -0.57      2.11 o 
   9   8   0       10.13        9.53      2.82 o 
  10   8   0        2.70        0.73      5.95 o 
  11   8   0        0.01       -2.12      2.12 o 
  12   8   0       32.12       39.02      6.18 o 
  13   8   0        1.17       13.29      4.86 o 
  14   8   0       43.89       37.77      7.03 o 
  15   8   0        0.03       -1.39      3.14 o 
  16   8   0        7.77       10.57      3.83 o 
  17   8   0        0.06        1.51      2.88 o 
   4   9   0       10.05        3.53      3.17 o 
   5   9   0      123.11      142.22     14.00 o 
   6   9   0        5.64        3.67      3.48 o 
   7   9   0       13.76        8.51      3.74 o 
   8   9   0        7.65        6.08      3.72 o 
 -31   1   1       35.20       66.59      9.98 o 
 -30   1   1      229.30      232.09     12.12 o 
 -29   1   1       56.40       61.01      8.14 o 
 -28   1   1        5.09       12.15      1.95 o 
 -27   1   1       10.35       11.70      1.87 o 
 -26   1   1      153.95      174.59     12.26 o 
 -25   1   1      145.85      195.83      6.72 o 
 -24   1   1      217.71      206.99     12.99 o 
 -23   1   1       81.61      109.20      4.68 o 
 -22   1   1     1496.47     1619.33     37.31 o 
 -21   1   1      656.52      699.01     12.32 o 
 -20   1   1       93.62      116.79      3.72 o 
 -19   1   1       67.06       75.19      4.79 o 
 -18   1   1       92.38       82.87      3.31 o 
 -17   1   1        0.86        2.61      0.95 o 
 -16   1   1      334.49      353.92      6.95 o 
 -15   1   1       24.00       19.67      1.62 o 
 -14   1   1      419.97      497.38     10.31 o 
 -13   1   1      132.96      141.77      3.94 o 
 -12   1   1      747.85      867.35     13.01 o 
 -11   1   1     7271.96     8425.37    141.99 o 
 -10   1   1      118.58      156.07      6.65 o 
  -9   1   1     1039.03     1199.59     26.28 o 
  -8   1   1     2161.32     2302.06     39.24 o 
  -7   1   1       33.57       35.71      1.98 o 
  -6   1   1      565.98      625.19     11.84 o 
  -5   1   1       93.70       95.58      3.66 o 
  -4   1   1     3046.85     3014.37     40.49 o 
  -3   1   1     3083.31     3126.19     41.99 o 
  -2   1   1     1336.97     1253.21     33.98 o 
  -1   1   1       15.77       17.29      1.89 o 
   0   1   1     7828.73     8538.78    242.72 o 
   1   1   1     3393.84     3512.61     72.58 o 
   2   1   1     5713.34     5816.72    158.11 o 
   3   1   1    15602.02    15851.32    332.82 o 
   4   1   1      359.55      369.12      7.34 o 
   5   1   1      244.63      224.35      3.31 o 
   6   1   1     1363.35     1421.01     23.10 o 
   7   1   1      292.79      356.57      4.67 o 
   8   1   1     2980.26     3167.83     33.91 o 
   9   1   1     1176.09     1366.19     13.93 o 
  10   1   1     2621.67     3085.26     54.49 o 
  11   1   1     1361.81     1362.41     54.45 o 
  12   1   1       42.22       39.38      1.71 o 
  13   1   1      578.25      579.69     19.10 o 
  14   1   1        2.95        1.27      0.49 o 
  15   1   1       88.73       98.31      2.68 o 
  16   1   1      173.98      166.46      6.05 o 
  17   1   1      371.84      374.89      7.41 o 
  18   1   1      237.32      256.33      5.92 o 
  19   1   1     1728.84     1734.44     42.25 o 
  20   1   1      646.59      618.53     21.29 o 
  21   1   1      407.43      413.92     14.30 o 
  22   1   1     1506.76     1591.23     65.57 o 
  23   1   1       29.16       43.38      3.90 o 
  24   1   1      147.60      155.39      6.18 o 
  25   1   1        6.90        9.04      3.41 o 
  26   1   1       14.64       17.91      5.68 o 
  27   1   1        5.38       13.30      4.95 o 
  28   1   1      168.76      193.82     10.42 o 
  29   1   1       48.84       67.50      6.33 o 
  30   1   1       51.52       77.86      9.77 o 
 -31   2   1       42.17       72.56     10.62 o 
 -30   2   1       77.54       86.37     11.56 o 
 -29   2   1        0.27        4.19      7.01 o 
 -28   2   1        1.68        3.40      2.78 o 
 -27   2   1       27.13       28.63      2.66 o 
 -26   2   1      131.08      132.58      7.57 o 
 -25   2   1        4.67        7.26      2.28 o 
 -24   2   1       76.51       80.16      6.55 o 
 -23   2   1       22.79       21.27      2.40 o 
 -22   2   1      272.15      271.08      8.46 o 
 -21   2   1       10.24       14.48      2.03 o 
 -20   2   1       43.64       42.42      2.62 o 
 -19   2   1       29.14       30.02      2.23 o 
 -18   2   1      190.70      190.57      5.34 o 
 -17   2   1      624.23      638.52     10.61 o 
 -16   2   1      342.83      357.70     12.63 o 
 -15   2   1        0.88        1.75      0.93 o 
 -14   2   1       46.85       47.84      2.29 o 
 -13   2   1       14.45       16.12      1.41 o 
 -12   2   1       35.86       43.45      2.15 o 
 -11   2   1       21.42       26.17      1.69 o 
 -10   2   1       45.69       44.80      2.25 o 
  -9   2   1       36.35       44.29      2.59 o 
  -8   2   1      552.05      574.66     19.06 o 
  -7   2   1      624.16      672.27     27.00 o 
  -6   2   1        1.03        3.61      1.28 o 
  -5   2   1       14.21       19.35      1.96 o 
  -4   2   1     2744.45     2636.46     37.34 o 
  -3   2   1     3987.08     3596.59    118.27 o 
  -2   2   1     1993.57     1892.27     22.07 o 
  -1   2   1     2910.45     2853.21     59.72 o 
   0   2   1      805.86      765.64     14.63 o 
   1   2   1     2484.55     2386.99     54.67 o 
   2   2   1     6583.71     6234.06    110.81 o 
   3   2   1     1723.37     1623.66     27.52 o 
   4   2   1       67.37       69.38      1.34 o 
   5   2   1      859.83      826.97     11.58 o 
   6   2   1      377.24      375.15      4.03 o 
   7   2   1      197.28      199.76      2.90 o 
   8   2   1      366.39      391.10      6.03 o 
   9   2   1        5.44        8.50      0.75 o 
  10   2   1        6.19        7.15      0.74 o 
  11   2   1      212.46      230.15      3.85 o 
  12   2   1       17.03       18.91      1.35 o 
  13   2   1        2.67        1.80      0.77 o 
  14   2   1      301.42      308.24      5.65 o 
  15   2   1      191.74      182.85      3.74 o 
  16   2   1       34.17       34.30      1.90 o 
  17   2   1       17.58       16.14      1.40 o 
  18   2   1      174.76      161.64      3.23 o 
  19   2   1      186.27      169.99      3.37 o 
  20   2   1      258.05      237.57      4.81 o 
  21   2   1        4.33        7.07      0.93 o 
  22   2   1       12.94       13.14      1.61 o 
  23   2   1      146.56      124.64      4.09 o 
  24   2   1        1.07        2.63      1.50 o 
  25   2   1       97.65       82.03      6.45 o 
  26   2   1        0.47        0.52      1.96 o 
  27   2   1       37.61       37.13      4.65 o 
  28   2   1       23.15       24.90      4.20 o 
  29   2   1        3.54        3.52      3.57 o 
  30   2   1        0.04        1.78      3.60 o 
  31   2   1        0.02       17.17      6.05 o 
 -31   3   1        9.69       19.88      6.21 o 
 -30   3   1      199.17      229.20     18.52 o 
 -29   3   1       28.88       27.79      6.47 o 
 -28   3   1        2.35        6.66      2.27 o 
 -27   3   1       55.22       66.62      4.16 o 
 -26   3   1       23.26       20.69      4.02 o 
 -25   3   1        7.65       13.58      2.07 o 
 -24   3   1      108.62       99.59      5.56 o 
 -23   3   1        7.38        9.95      2.41 o 
 -22   3   1      427.63      444.89     17.54 o 
 -21   3   1       15.01       17.06      2.36 o 
 -20   3   1      124.06      129.29      9.20 o 
 -19   3   1      251.85      262.89      8.37 o 
 -18   3   1        5.43        6.81      1.40 o 
 -17   3   1      586.90      574.56      9.61 o 
 -16   3   1      206.72      220.94      6.31 o 
 -15   3   1       34.91       33.92      2.16 o 
 -14   3   1       50.07       56.75      2.68 o 
 -13   3   1       19.32       18.76      1.92 o 
 -12   3   1       18.82       22.35      1.97 o 
 -11   3   1     1612.30     1596.32     39.65 o 
 -10   3   1        4.98        8.62      1.64 o 
  -9   3   1      182.49      212.19     10.80 o 
  -8   3   1     1150.42     1140.89     39.86 o 
  -7   3   1      265.23      248.15      8.11 o 
  -6   3   1       11.17       12.28      4.12 o 
  -5   3   1      126.72      124.41      5.67 o 
  -4   3   1      843.47      784.03     11.66 o 
  -3   3   1     3075.59     3025.26    108.25 o 
  -2   3   1        2.04       10.16      1.38 o 
  -1   3   1        6.94        9.57      0.73 o 
   0   3   1      970.71      969.60     15.95 o 
   1   3   1       20.09       22.42      1.18 o 
   2   3   1     2246.27     2098.70     37.78 o 
   3   3   1     3275.71     2932.24     36.70 o 
   4   3   1       32.09       31.54      1.04 o 
   5   3   1       79.57       81.83      2.22 o 
   6   3   1      480.91      467.12      7.10 o 
   7   3   1      299.72      286.63      4.36 o 
   8   3   1      861.16      859.21      9.58 o 
   9   3   1      107.06      116.36      2.79 o 
  10   3   1      821.48      828.85     10.88 o 
  11   3   1       49.31       42.56      1.77 o 
  12   3   1       61.02       50.57      1.98 o 
  13   3   1       24.76       23.66      1.43 o 
  14   3   1        0.87        0.37      0.63 o 
  15   3   1       38.20       34.40      1.77 o 
  16   3   1      604.18      596.84      8.23 o 
  17   3   1      312.21      313.64      5.83 o 
  18   3   1        4.92        5.94      0.95 o 
  19   3   1      449.72      448.42      6.52 o 
  20   3   1       89.24       86.41      2.72 o 
  21   3   1       32.87       30.10      1.68 o 
  22   3   1      291.52      278.67      6.31 o 
  23   3   1        2.16        5.47      1.32 o 
  24   3   1        8.42        7.99      2.57 o 
  25   3   1       16.39       21.28      8.16 o 
  26   3   1        2.45        9.00      2.81 o 
  27   3   1       52.83       65.40      9.82 o 
  28   3   1      181.95      170.17     13.51 o 
  29   3   1       36.49       36.60      6.71 o 
  30   3   1        8.77       21.19      5.58 o 
  31   3   1       28.13       25.36      6.53 o 
 -28   4   1        2.06       -2.25      3.09 o 
 -27   4   1       31.85       34.64      5.00 o 
 -26   4   1       71.78       72.97      5.86 o 
 -25   4   1        3.01        4.82      1.77 o 
 -24   4   1       56.65       63.02      4.11 o 
 -23   4   1       19.82       19.30      2.45 o 
 -22   4   1      275.94      273.58      7.46 o 
 -21   4   1        3.50        5.82      1.75 o 
 -20   4   1       26.20       25.12      2.65 o 
 -19   4   1        0.85        2.32      1.50 o 
 -18   4   1      263.51      270.61      9.83 o 
 -17   4   1      448.62      414.04     11.11 o 
 -16   4   1      304.28      307.69      7.97 o 
 -15   4   1        0.68        2.61      1.93 o 
 -14   4   1       14.53       17.48      2.26 o 
 -13   4   1       12.90       12.23      1.70 o 
 -12   4   1        0.40        0.00      0.97 o 
 -11   4   1        8.72        8.21      1.39 o 
 -10   4   1       13.58       10.34      1.45 o 
  -9   4   1       27.03       27.33      2.19 o 
  -8   4   1      151.43      140.20      6.53 o 
  -7   4   1      319.50      318.95      5.83 o 
  -6   4   1       28.89       33.39      1.85 o 
  -5   4   1      108.27      114.30      6.27 o 
  -4   4   1     1203.62     1167.54     14.46 o 
  -3   4   1      873.31      858.32     11.50 o 
  -2   4   1      534.84      504.92     10.59 o 
  -1   4   1      604.56      541.59     17.27 o 
   0   4   1       75.64       69.88      4.01 o 
   1   4   1      640.59      619.24     18.91 o 
   2   4   1     1607.31     1596.09     21.22 o 
   3   4   1      409.84      410.03      7.87 o 
   4   4   1       63.07       62.10      2.42 o 
   5   4   1      305.37      284.69      6.16 o 
   6   4   1      161.05      156.58      3.92 o 
   7   4   1       42.00       49.74      1.96 o 
   8   4   1       89.76      104.65      3.34 o 
   9   4   1        2.79        4.83      0.75 o 
  10   4   1       13.39       11.62      1.01 o 
  11   4   1       17.01       15.92      1.23 o 
  12   4   1        3.39        4.25      1.20 o 
  13   4   1       17.35       17.36      1.32 o 
  14   4   1      140.35      142.77      3.74 o 
  15   4   1      180.71      165.27      4.17 o 
  16   4   1        9.25        7.22      1.12 o 
  17   4   1       17.74       18.84      1.74 o 
  18   4   1      106.54       96.68      3.60 o 
  19   4   1      203.96      195.93      5.51 o 
  20   4   1      288.31      269.31      5.69 o 
  21   4   1        2.64        6.13      1.16 o 
  22   4   1       17.36       21.25      2.31 o 
  23   4   1      131.21      132.85      6.76 o 
  24   4   1        1.20        4.51      1.97 o 
  25   4   1      105.02       91.25      6.11 o 
  26   4   1        3.34       -1.84      3.81 o 
 -25   5   1       21.35       22.77      4.18 o 
 -24   5   1       24.67       25.79      3.60 o 
 -23   5   1       15.53       14.20      3.28 o 
 -22   5   1       36.78       33.36      3.12 o 
 -21   5   1      109.31      108.05      5.20 o 
 -20   5   1       75.38       68.93      6.69 o 
 -19   5   1      382.99      353.47     11.14 o 
 -18   5   1       18.13       25.81      2.52 o 
 -17   5   1     1496.97     1487.33     32.34 o 
 -16   5   1      109.42      130.53     23.33 o 
 -15   5   1       25.72       27.58      2.99 o 
 -14   5   1        1.40        2.01      1.56 o 
 -13   5   1        0.41        2.44      2.47 o 
 -12   5   1      148.42      143.23      7.62 o 
 -11   5   1      208.68      192.16      5.60 o 
 -10   5   1        1.60        4.06      1.49 o 
  -9   5   1       47.61       44.62      2.36 o 
  -8   5   1      176.66      158.89      4.13 o 
  -7   5   1      194.03      171.41      3.90 o 
  -6   5   1       72.49       68.26      2.97 o 
  -5   5   1      283.23      284.87      5.25 o 
  -4   5   1       53.37       52.83      3.28 o 
  -3   5   1     1385.99     1409.94     33.31 o 
  -2   5   1      122.76      119.22      4.88 o 
  -1   5   1       53.46       48.49      1.83 o 
   0   5   1       20.75       21.54      1.42 o 
   1   5   1      304.61      292.25      5.86 o 
   2   5   1      559.07      570.64     14.40 o 
   3   5   1      259.59      250.22      6.90 o 
   4   5   1      137.09      135.41      3.70 o 
   5   5   1      134.21      135.10      4.09 o 
   6   5   1       20.81       15.27      1.40 o 
   7   5   1      164.13      148.98      4.06 o 
   8   5   1      148.66      158.23      4.50 o 
   9   5   1        1.87        6.10      1.09 o 
  10   5   1      163.44      161.22      4.08 o 
  11   5   1        7.68        5.12      1.04 o 
  12   5   1       43.81       34.40      2.51 o 
  13   5   1       22.27       18.50      1.44 o 
  14   5   1        3.38        6.00      1.03 o 
  15   5   1      264.32      255.44     10.71 o 
  16   5   1      791.75      749.31     21.59 o 
  17   5   1      206.95      207.21      5.97 o 
  18   5   1      217.15      215.03      6.29 o 
  19   5   1       13.62       12.67      1.91 o 
  20   5   1        3.88        2.85      1.72 o 
  21   5   1        7.63        6.89      2.55 o 
  22   5   1        2.42       -0.50      2.90 o 
  23   5   1       38.07       36.06      5.07 o 
  24   5   1       26.30       27.72      5.02 o 
  25   5   1       40.46       46.00      8.01 o 
  26   5   1        1.14       -3.89      3.89 o 
  27   5   1       84.63      106.67     12.33 o 
 -24   6   1        0.78       -3.14      3.14 o 
 -23   6   1        0.10       -1.83      1.83 o 
 -22   6   1        8.97        8.47      2.06 o 
 -21   6   1        0.95        5.57      1.93 o 
 -20   6   1       10.71        7.68      2.50 o 
 -19   6   1       77.21       63.63      5.06 o 
 -18   6   1       79.48       84.41      6.98 o 
 -17   6   1       34.57       35.75      3.73 o 
 -16   6   1       17.85       21.17      3.78 o 
 -15   6   1        0.00        1.21      1.57 o 
 -14   6   1       10.46       11.75      2.37 o 
 -13   6   1       39.12       39.06      3.58 o 
 -12   6   1        1.71        1.74      1.61 o 
 -11   6   1        0.04        1.54      2.03 o 
 -10   6   1        1.01        2.53      1.63 o 
  -9   6   1        3.44        4.60      1.60 o 
  -8   6   1        7.33        7.58      1.75 o 
  -7   6   1        2.62        3.09      1.34 o 
  -6   6   1       24.63       26.66      2.56 o 
  -5   6   1      106.79      101.05      4.62 o 
  -4   6   1      124.47      111.21      4.52 o 
  -3   6   1       14.01        9.34      1.13 o 
  -2   6   1       18.73       17.47      2.42 o 
  -1   6   1        1.29        1.74      0.60 o 
   0   6   1       17.54       18.16      3.28 o 
   1   6   1        7.86        8.18      1.72 o 
   2   6   1        3.33        6.86      1.41 o 
   3   6   1        0.09        1.36      1.10 o 
   4   6   1        7.10        6.82      1.41 o 
   5   6   1        0.09       -0.02      1.30 o 
   6   6   1        0.00        1.41      1.21 o 
   7   6   1       13.84       12.03      1.87 o 
   8   6   1       14.80       10.11      1.90 o 
   9   6   1        1.61        1.49      1.67 o 
  10   6   1       12.63       14.66      2.28 o 
  11   6   1       15.20       15.54      2.47 o 
  12   6   1        0.00       -0.36      0.96 o 
  13   6   1        2.39        2.89      1.35 o 
  14   6   1       20.85       23.39      2.13 o 
  15   6   1       15.46       12.60      1.80 o 
  16   6   1        0.40       -0.20      1.16 o 
  17   6   1        1.67        4.14      1.70 o 
  18   6   1        0.05        3.40      2.36 o 
  19   6   1       10.78       13.01      7.93 o 
  20   6   1       30.67       25.70      4.45 o 
  21   6   1        0.67        3.39      2.91 o 
  22   6   1        0.95       -2.63      2.63 o 
  23   6   1        9.66        4.90      2.50 o 
  24   6   1        0.29        4.73      4.37 o 
  25   6   1       11.18       12.75      4.50 o 
 -23   7   1       25.73       24.14      6.65 o 
 -22   7   1        3.93        1.88      2.65 o 
 -21   7   1       47.23       41.16      4.29 o 
 -20   7   1       19.74       21.89      3.90 o 
 -19   7   1      274.26      240.49     12.01 o 
 -18   7   1       45.98       68.29      5.57 o 
 -17   7   1      821.34      768.20     18.34 o 
 -16   7   1       50.66       67.53      7.18 o 
 -15   7   1        8.47        4.64      2.37 o 
 -14   7   1        0.03       -1.69      1.69 o 
 -13   7   1        1.44        0.34      2.01 o 
 -12   7   1       59.39       63.60      5.75 o 
 -11   7   1       38.50       37.58      4.02 o 
 -10   7   1        3.99        3.81      2.41 o 
  -9   7   1       20.23       17.44      2.35 o 
  -8   7   1        9.82        8.73      2.86 o 
  -7   7   1       61.00       57.59      6.33 o 
  -6   7   1       65.70       56.78      3.72 o 
  -5   7   1      117.56      106.82      3.77 o 
  -4   7   1        7.36       10.25      1.72 o 
  -3   7   1      392.27      375.69     20.26 o 
  -2   7   1       43.63       50.29      5.17 o 
  -1   7   1       32.34       33.76      4.25 o 
   0   7   1       40.71       51.47     11.98 o 
   1   7   1      329.88      309.90     12.40 o 
   2   7   1      133.74      138.51      9.83 o 
   3   7   1       28.60       34.03      2.86 o 
   4   7   1       58.23       56.63      3.65 o 
   5   7   1       73.25       65.01      4.72 o 
   6   7   1       11.62       11.32      1.75 o 
   7   7   1       25.39       21.67      2.62 o 
   8   7   1       38.99       41.96      3.58 o 
   9   7   1        0.00        2.41      1.71 o 
  10   7   1       58.13       54.41      4.18 o 
  11   7   1        9.44       12.35      2.34 o 
  12   7   1       17.66       20.78      2.82 o 
  13   7   1       30.71       26.19      3.11 o 
  14   7   1        0.00        5.92      2.23 o 
  15   7   1      291.34      304.05     13.08 o 
  16   7   1      315.81      314.06     15.96 o 
  17   7   1       76.53       90.77      7.74 o 
  18   7   1      186.44      200.28     14.89 o 
  19   7   1        4.22        5.84      3.33 o 
  20   7   1        2.72        0.19      3.06 o 
  21   7   1        0.06       -0.05      3.29 o 
 -19   8   1      116.44      119.26     12.25 o 
 -18   8   1        1.12       -2.68      2.68 o 
 -17   8   1        8.99        3.55      3.71 o 
 -16   8   1       25.57       22.83      5.62 o 
 -15   8   1        3.16        1.10      3.10 o 
 -14   8   1       31.21       42.73      7.69 o 
 -13   8   1        5.27        2.24      2.61 o 
 -12   8   1        2.30       11.64      5.04 o 
 -11   8   1        5.25        3.22      2.27 o 
 -10   8   1       10.81       15.87      3.49 o 
  -9   8   1        0.98       11.40      3.88 o 
  -8   8   1      115.80      123.16      8.79 o 
  -7   8   1       33.51       37.29      5.15 o 
  -6   8   1       22.01       37.47      5.13 o 
  -5   8   1       55.28       59.48      6.16 o 
  -4   8   1       11.25       14.15      3.32 o 
  -3   8   1      221.76      207.38     11.12 o 
  -2   8   1       10.39       24.40      4.29 o 
  -1   8   1       65.61       63.82      6.17 o 
   0   8   1       70.91       75.10     10.12 o 
   1   8   1       60.13       61.58      6.09 o 
   2   8   1      129.04      156.83      9.58 o 
   3   8   1       81.62       87.72      7.20 o 
   4   8   1        1.70       -0.89      2.82 o 
   5   8   1       28.05       30.80      4.45 o 
   6   8   1       11.01       12.19      5.88 o 
   7   8   1       72.99       64.99      6.10 o 
   8   8   1       84.85       97.20      7.65 o 
   9   8   1        3.21        3.58      2.84 o 
  10   8   1        0.18       -0.75      3.80 o 
  11   8   1       36.47       31.68      4.54 o 
  12   8   1        0.08       -2.74      2.74 o 
  13   8   1        4.24        7.47      4.01 o 
  14   8   1      162.61      193.08     14.47 o 
   1   9   1       84.02       82.00     10.89 o 
   2   9   1       61.74       52.58      8.82 o 
   3   9   1       49.92       55.90      9.06 o 
   4   9   1        4.19        9.92      5.11 o 
   5   9   1        6.29       -5.05      5.05 o 
   6   9   1       13.37       30.96      6.69 o 
   7   9   1        2.33        1.27      3.07 o 
   8   9   1       45.22       44.73      7.65 o 
   9   9   1        5.96       -0.55      3.27 o 
  10   9   1       29.71       31.10      7.02 o 
  11   9   1        0.01        2.83      3.46 o 
  12   9   1        4.55        0.42      3.20 o 
 -29   0   2       28.66       47.58      6.66 o 
 -28   0   2        4.32        6.50      3.63 o 
 -27   0   2        0.68       -0.55      2.13 o 
 -26   0   2       96.46      115.26      9.82 o 
 -25   0   2       13.05       14.87      3.88 o 
 -24   0   2        2.83        0.76      2.08 o 
 -23   0   2      509.94      481.98     20.27 o 
 -22   0   2      497.59      450.01     20.42 o 
 -21   0   2        7.48       13.78      3.54 o 
 -20   0   2       13.36       20.08      2.45 o 
 -19   0   2      170.73      186.88      6.79 o 
 -18   0   2       57.30       51.64      3.56 o 
 -17   0   2      155.62      153.82      5.84 o 
 -16   0   2        0.94        3.46      1.23 o 
 -15   0   2      862.08     1010.35     20.66 o 
 -14   0   2        5.10       10.61      1.98 o 
 -13   0   2      115.90      123.89      5.95 o 
 -12   0   2      133.83      147.04      6.44 o 
 -11   0   2     3353.87     4041.31    108.29 o 
 -10   0   2      313.10      354.62     31.14 o 
  -9   0   2      722.52      747.86     21.88 o 
  -8   0   2       15.88       18.62      3.10 o 
  -7   0   2       23.44       23.51      3.21 o 
  -6   0   2     1249.56     1254.70     29.98 o 
  -5   0   2      586.77      575.31     17.01 o 
  -4   0   2      233.91      249.58      9.94 o 
  -3   0   2       68.07       63.94      4.58 o 
  -2   0   2      586.57      562.54     15.76 o 
  -1   0   2      389.04      365.94      6.81 o 
   0   0   2     1007.51      972.13     13.22 o 
   1   0   2       69.93       59.02      2.10 o 
   2   0   2      120.26      116.31      3.59 o 
   3   0   2      665.99      681.81     22.53 o 
   4   0   2      384.27      378.52      9.38 o 
   5   0   2        0.76        1.60      0.79 o 
   6   0   2     1381.71     1361.34     16.06 o 
   7   0   2      108.91       99.93      2.32 o 
   8   0   2     4497.03     4237.80    304.94 o 
   9   0   2      648.85      600.43     74.50 o 
  10   0   2     1423.84     1532.74     24.67 o 
  11   0   2       91.75       90.53      5.11 o 
  12   0   2      117.56      110.17      5.83 o 
  13   0   2      389.51      444.64     16.09 o 
  14   0   2       33.43       36.97      3.75 o 
  15   0   2      210.36      215.83     12.45 o 
  16   0   2      411.55      398.26     18.04 o 
  17   0   2        0.06        0.77      2.83 o 
  18   0   2        3.20        1.05      1.06 o 
  19   0   2      124.32       98.35     12.45 o 
  20   0   2       40.89       55.78     17.21 o 
  21   0   2     1333.74     1127.92     57.95 o 
  22   0   2      394.30      416.71     20.65 o 
  23   0   2       16.06       28.85      5.95 o 
  24   0   2        2.98       10.81      4.06 o 
  25   0   2      236.72      227.63     15.64 o 
  26   0   2        8.88        5.85      3.76 o 
  27   0   2       56.74       55.65      8.11 o 
  28   0   2       75.05       72.81      9.60 o 
  29   0   2       48.13       52.04      8.10 o 
 -29   1   2       50.67       66.38      7.55 o 
 -28   1   2        0.19       -0.29      2.89 o 
 -27   1   2        2.84        7.33      3.69 o 
 -26   1   2       27.71       27.08      3.84 o 
 -25   1   2       50.80       56.48      5.00 o 
 -24   1   2       56.22       66.55      5.74 o 
 -23   1   2       54.09       50.39      4.56 o 
 -22   1   2       32.40       33.51      4.26 o 
 -21   1   2       25.51       21.31      2.50 o 
 -20   1   2       53.25       57.13      3.85 o 
 -19   1   2       27.16       21.91      2.10 o 
 -18   1   2        5.15        3.01      1.13 o 
 -17   1   2       17.50       16.50      1.76 o 
 -16   1   2       84.25       84.89      3.75 o 
 -15   1   2        3.71        2.99      1.35 o 
 -14   1   2        0.94        1.63      0.81 o 
 -13   1   2       60.04       67.29      2.75 o 
 -12   1   2      220.48      218.00      4.94 o 
 -11   1   2      116.42      133.68      4.06 o 
 -10   1   2       19.39       21.62      1.53 o 
  -9   1   2      227.69      240.07      7.31 o 
  -8   1   2       60.75       62.37      3.14 o 
  -7   1   2       45.67       50.99      2.74 o 
  -6   1   2        8.62        8.20      1.44 o 
  -5   1   2       31.23       27.44      2.30 o 
  -4   1   2       83.91       83.50      3.05 o 
  -3   1   2     1534.87     1483.61     21.61 o 
  -2   1   2       52.73       56.74      2.70 o 
  -1   1   2       89.88       84.59      2.28 o 
   0   1   2       35.24       37.47      1.26 o 
   1   1   2       46.98       44.22      1.31 o 
   2   1   2     1534.26     1564.87     19.77 o 
   3   1   2       18.23       16.37      0.80 o 
   4   1   2       22.14       19.43      0.87 o 
   5   1   2      173.95      169.57      4.45 o 
   6   1   2       13.71       13.27      0.81 o 
   7   1   2      164.55      154.48      2.67 o 
   8   1   2       46.72       51.39      1.66 o 
   9   1   2        5.42        5.43      1.00 o 
  10   1   2       33.54       40.35      1.57 o 
  11   1   2       84.06       70.95      2.13 o 
  12   1   2       11.03       13.90      1.26 o 
  13   1   2       52.26       42.85      2.78 o 
  14   1   2       34.59       34.44      1.68 o 
  15   1   2        2.19        1.91      0.78 o 
  16   1   2        1.68        2.84      0.81 o 
  17   1   2        0.00        1.95      1.63 o 
  18   1   2       16.97       15.75      1.79 o 
  19   1   2       13.45       15.44      1.80 o 
  20   1   2        0.73        1.16      1.47 o 
  21   1   2      153.74      150.70      5.52 o 
  22   1   2       72.47       76.86      7.13 o 
  23   1   2        0.62       -0.37      3.22 o 
  24   1   2       42.43       44.50      5.08 o 
  25   1   2       20.74       14.13      3.20 o 
  26   1   2        6.86        9.54      2.80 o 
  27   1   2       33.40       34.25      4.99 o 
  28   1   2        8.81       15.38      3.58 o 
  29   1   2       29.73       34.89      6.91 o 
 -29   2   2       11.52       15.75      3.11 o 
 -28   2   2       37.67       42.10      4.63 o 
 -27   2   2        1.58        3.90      2.00 o 
 -26   2   2       53.80       59.11      5.32 o 
 -25   2   2       43.37       50.35      4.80 o 
 -24   2   2        0.68        5.02      1.88 o 
 -23   2   2      322.56      306.06     11.51 o 
 -22   2   2      255.01      258.06     10.31 o 
 -21   2   2        0.01        2.97      2.23 o 
 -20   2   2       30.79       41.40      3.34 o 
 -19   2   2       89.08      108.24      5.23 o 
 -18   2   2        1.56        0.64      1.15 o 
 -17   2   2        5.95        7.70      1.44 o 
 -16   2   2       23.79       34.49      2.52 o 
 -15   2   2      235.27      242.08     12.69 o 
 -14   2   2      160.07      156.47      6.82 o 
 -13   2   2      133.77      133.70      4.54 o 
 -12   2   2       63.00       63.83      3.10 o 
 -11   2   2     1595.00     1719.96     56.28 o 
 -10   2   2        5.09        8.68      1.33 o 
  -9   2   2      325.73      325.07     11.76 o 
  -8   2   2       85.82       69.03      4.17 o 
  -7   2   2      164.52      169.01      6.50 o 
  -6   2   2      132.22      156.89      6.12 o 
  -5   2   2      250.21      215.41      5.51 o 
  -4   2   2      303.94      319.08      5.92 o 
  -3   2   2      263.95      294.11      6.69 o 
  -2   2   2      127.76      121.24      4.75 o 
  -1   2   2       99.83       94.21      2.48 o 
   0   2   2      306.51      269.98      4.34 o 
   1   2   2       68.52       61.73      1.48 o 
   2   2   2      391.11      420.42      6.08 o 
   3   2   2        1.75        6.85      0.62 o 
   4   2   2      158.12      146.43      2.24 o 
   5   2   2      208.68      201.24      2.76 o 
   6   2   2     1081.09     1071.53      8.91 o 
   7   2   2        1.12        1.38      0.53 o 
   8   2   2     1911.07     1904.02     20.26 o 
   9   2   2      584.60      551.12     15.75 o 
  10   2   2      246.99      273.45      4.90 o 
  11   2   2       66.41       58.98      1.72 o 
  12   2   2       10.60       10.36      0.80 o 
  13   2   2      149.54      151.35      2.83 o 
  14   2   2       59.74       57.22      1.84 o 
  15   2   2       47.91       37.50      2.00 o 
  16   2   2       27.52       26.99      2.74 o 
  17   2   2        0.11        2.98      0.78 o 
  18   2   2        0.08        0.47      0.70 o 
  19   2   2       71.60       60.13      2.41 o 
  20   2   2       68.84       67.82      5.72 o 
  21   2   2      696.65      673.88     17.43 o 
  22   2   2      268.87      259.40     13.25 o 
  23   2   2        9.70       10.45      3.34 o 
  24   2   2        1.56        4.49      1.94 o 
  25   2   2      143.44      130.00      8.57 o 
  26   2   2       30.08       29.86      4.66 o 
  27   2   2       20.79       24.19      4.19 o 
  28   2   2       56.10       56.46      8.61 o 
  29   2   2       25.79       37.91      7.36 o 
  30   2   2       84.41       87.14     10.71 o 
 -31   3   2        8.93       -4.99      4.99 o 
 -29   3   2      187.46      255.09     16.70 o 
 -28   3   2        0.01        3.88      2.23 o 
 -27   3   2       11.45       20.68      3.70 o 
 -26   3   2       90.55       91.50      6.81 o 
 -25   3   2      156.79      156.75      8.63 o 
 -24   3   2      204.87      204.44     37.04 o 
 -23   3   2      186.19      166.20     14.12 o 
 -22   3   2      100.58      101.08      6.82 o 
 -21   3   2      135.93      123.56      7.25 o 
 -20   3   2      157.49      151.50      7.93 o 
 -19   3   2       96.35       91.22     11.45 o 
 -18   3   2       16.67       15.43      2.68 o 
 -17   3   2       71.28       83.08      5.77 o 
 -16   3   2      325.41      304.01     13.24 o 
 -15   3   2       30.13       35.16      2.62 o 
 -14   3   2        0.13        1.90      1.05 o 
 -13   3   2      105.66       98.99      3.74 o 
 -12   3   2      486.52      480.36      8.60 o 
 -11   3   2      164.55      151.04      4.49 o 
 -10   3   2       18.11       24.37      2.06 o 
  -9   3   2      231.62      240.49      7.10 o 
  -8   3   2       19.69       15.81      2.27 o 
  -7   3   2      113.21      125.73      5.97 o 
  -6   3   2       86.70       79.01      4.48 o 
  -5   3   2       99.67       97.14      4.50 o 
  -4   3   2      224.11      254.78      5.65 o 
  -3   3   2     3527.06     3568.37    104.64 o 
  -2   3   2      191.29      207.07      6.06 o 
  -1   3   2      217.79      213.23      3.63 o 
   0   3   2       96.64      107.79      2.35 o 
   1   3   2       84.89       77.25      2.70 o 
   2   3   2     3488.07     3607.12     26.55 o 
   3   3   2       11.98       13.00      1.37 o 
   4   3   2      108.87      109.78      2.36 o 
   5   3   2      398.94      408.73      4.99 o 
   6   3   2       25.44       30.15      1.25 o 
   7   3   2       88.41       72.27      1.78 o 
   8   3   2      149.24      149.73      3.02 o 
   9   3   2        1.56        3.23      0.61 o 
  10   3   2       36.09       38.00      1.51 o 
  11   3   2      286.17      274.12      3.86 o 
  12   3   2       40.61       44.13      1.54 o 
  13   3   2       82.51       64.44      2.13 o 
  14   3   2       87.66       72.39      3.87 o 
  15   3   2        2.47        2.30      0.45 o 
  16   3   2       10.19        4.78      0.54 o 
  17   3   2        0.00        0.26      0.71 o 
  18   3   2       45.43       41.42      1.69 o 
  19   3   2       45.93       41.06      1.87 o 
  20   3   2       14.22       13.46      1.41 o 
  21   3   2      515.37      524.21     10.87 o 
  22   3   2      192.80      202.70      7.90 o 
  23   3   2        3.89        1.03      1.92 o 
  24   3   2      117.43      123.43      6.38 o 
  25   3   2       56.37       46.16      5.36 o 
  26   3   2       22.86       15.14      3.75 o 
  27   3   2      110.20       98.36     10.66 o 
  28   3   2       29.96       26.15      5.85 o 
  29   3   2      101.58      130.09     12.66 o 
 -29   4   2        0.14        5.06      3.62 o 
 -28   4   2      148.84      164.06     11.97 o 
 -27   4   2        3.01        3.47      2.11 o 
 -26   4   2       13.93       13.41      3.17 o 
 -25   4   2       98.71       85.74     14.20 o 
 -24   4   2        1.69       -0.57      4.25 o 
 -23   4   2       49.45       27.03      6.07 o 
 -22   4   2        8.80      877.54    757.56 o 
 -21   4   2       18.91       11.65      3.56 o 
 -20   4   2       81.82       74.77      7.89 o 
 -19   4   2        1.36       -0.17      1.54 o 
 -18   4   2      202.83      203.53     10.09 o 
 -17   4   2      707.49      671.24     24.46 o 
 -16   4   2       52.54       62.31      4.41 o 
 -15   4   2       17.46       19.42      2.64 o 
 -14   4   2      715.41      701.40     20.35 o 
 -13   4   2       95.77       94.65      5.10 o 
 -12   4   2       36.97       28.07      4.54 o 
 -11   4   2      152.87      157.33      6.38 o 
 -10   4   2      170.64      159.22      5.45 o 
  -9   4   2       82.88       83.04      4.17 o 
  -8   4   2      240.97      208.62      4.23 o 
  -7   4   2      717.17      677.55      8.83 o 
  -6   4   2      253.44      235.90      5.34 o 
  -5   4   2        4.19        4.23      0.94 o 
  -4   4   2      113.65      123.27      3.79 o 
  -3   4   2      819.70      837.66     23.57 o 
  -2   4   2       36.03       40.27      1.91 o 
  -1   4   2      633.67      573.97      9.89 o 
   0   4   2        6.16        7.78      0.80 o 
   1   4   2      282.64      265.06      3.99 o 
   2   4   2     1340.35     1333.23     12.43 o 
   3   4   2      264.86      236.66      4.10 o 
   4   4   2        1.64        3.27      0.84 o 
   5   4   2      778.78      739.75      7.66 o 
   6   4   2      530.21      517.76      6.14 o 
   7   4   2      211.34      206.51      3.59 o 
   8   4   2       75.76       89.51      2.52 o 
   9   4   2      269.25      263.23      4.55 o 
  10   4   2       41.63       38.71      1.73 o 
  11   4   2      105.77      101.97      2.77 o 
  12   4   2      406.98      389.34      5.80 o 
  13   4   2        9.13        9.52      1.41 o 
  14   4   2       51.14       51.59      2.00 o 
  15   4   2       32.95       35.67      1.66 o 
  16   4   2      501.17      431.31     12.34 o 
  17   4   2       13.31       13.79      1.14 o 
  18   4   2        0.17        0.96      0.61 o 
  19   4   2       13.93        9.99      3.66 o 
  20   4   2      130.33      134.16      5.02 o 
  21   4   2       52.14       54.00      5.25 o 
  22   4   2       96.34      107.29      6.91 o 
  23   4   2        1.87        6.00      2.47 o 
  24   4   2        1.42       -1.89      1.89 o 
  25   4   2       51.57       46.00      4.78 o 
 -27   5   2        8.89       13.81      4.96 o 
 -26   5   2       27.02       26.60      4.52 o 
 -25   5   2       22.19       18.83      3.16 o 
 -24   5   2       79.32       68.41      7.24 o 
 -23   5   2       44.15       15.99      4.86 o 
 -22   5   2       18.92        5.30      3.41 o 
 -21   5   2       75.71       60.35      5.19 o 
 -20   5   2       45.70       30.41      4.06 o 
 -19   5   2        8.45        3.58      1.87 o 
 -18   5   2        0.90        3.91      1.92 o 
 -17   5   2       36.60       41.71      4.01 o 
 -16   5   2      213.73      199.14     14.19 o 
 -15   5   2      112.32      100.03      7.26 o 
 -14   5   2        5.98        2.86      1.91 o 
 -13   5   2       35.22       26.62      3.83 o 
 -12   5   2      170.56      159.17      7.74 o 
 -11   5   2       11.11        8.17      1.90 o 
 -10   5   2        1.00        1.16      0.93 o 
  -9   5   2        6.59        8.77      1.40 o 
  -8   5   2        0.67        1.36      1.21 o 
  -7   5   2       14.63       12.88      1.76 o 
  -6   5   2       36.34       33.16      2.57 o 
  -5   5   2       44.75       47.70      2.74 o 
  -4   5   2       62.59       69.01      2.84 o 
  -3   5   2      803.97      781.36     22.81 o 
  -2   5   2       11.88       17.22      1.75 o 
  -1   5   2      216.00      210.32      4.57 o 
   0   5   2        7.73        9.78      1.23 o 
   1   5   2       70.07       63.29      2.89 o 
   2   5   2      728.36      725.50      7.63 o 
   3   5   2        5.21        8.30      0.94 o 
   4   5   2       71.50       60.61      3.03 o 
   5   5   2       61.98       53.05      1.96 o 
   6   5   2        0.02        0.18      0.58 o 
   7   5   2        0.25       -0.42      0.90 o 
   8   5   2       29.83       28.93      1.95 o 
   9   5   2        0.14        0.87      0.87 o 
  10   5   2        0.18        2.48      0.81 o 
  11   5   2      175.22      184.17      5.94 o 
  12   5   2        6.29        8.30      1.09 o 
  13   5   2       18.80       17.67      1.49 o 
  14   5   2       65.88       58.80      2.41 o 
  15   5   2        2.80        2.79      1.32 o 
  16   5   2        2.74        0.26      0.78 o 
  17   5   2        0.28       -0.74      1.42 o 
  18   5   2        0.01       -1.09      1.27 o 
  19   5   2        3.07        0.74      2.15 o 
  20   5   2       12.09       13.78      3.93 o 
  21   5   2      140.54      136.78      9.22 o 
  22   5   2       19.24       18.32      3.91 o 
  23   5   2        4.05        5.41      3.51 o 
  24   5   2       14.14       15.82      4.95 o 
  25   5   2        6.84        9.22      4.34 o 
 -25   6   2       78.66       67.72      6.64 o 
 -24   6   2        1.54        0.03      2.17 o 
 -23   6   2        0.51       -2.85      3.16 o 
 -22   6   2        7.24        6.18      3.38 o 
 -21   6   2       16.67       13.27      2.42 o 
 -20   6   2       43.29       46.61      4.47 o 
 -19   6   2       49.26       31.93      4.08 o 
 -18   6   2      304.03      306.44     14.28 o 
 -17   6   2     1075.28     1071.53     32.08 o 
 -16   6   2       13.38       23.67      4.07 o 
 -15   6   2       65.89       73.97      6.51 o 
 -14   6   2      614.65      602.74     22.31 o 
 -13   6   2       31.36       32.37      4.29 o 
 -12   6   2       21.28       20.14      3.52 o 
 -11   6   2       13.46       15.76      1.93 o 
 -10   6   2      253.86      250.49      8.80 o 
  -9   6   2       21.65       27.17      2.87 o 
  -8   6   2      169.07      172.39      5.94 o 
  -7   6   2      577.38      567.44     21.83 o 
  -6   6   2      421.73      420.07     12.70 o 
  -5   6   2        0.89       10.52      1.65 o 
  -4   6   2       34.38       41.20      4.53 o 
  -3   6   2      583.91      554.29     17.03 o 
  -2   6   2       70.18       77.81      3.39 o 
  -1   6   2      239.57      212.52     12.32 o 
   0   6   2       11.37       12.21      1.71 o 
   1   6   2      120.37      131.30      5.56 o 
   2   6   2      908.27      944.10     25.50 o 
   3   6   2      321.57      312.97      6.42 o 
   4   6   2        1.35        4.36      1.35 o 
   5   6   2      454.97      447.03      9.70 o 
   6   6   2      174.72      179.95      6.80 o 
   7   6   2      243.57      238.78      7.94 o 
   8   6   2        6.06        7.32      1.91 o 
   9   6   2      111.12      105.27      5.32 o 
  10   6   2       78.21       77.87      4.63 o 
  11   6   2       98.45      100.06      4.28 o 
  12   6   2      453.21      452.76      9.64 o 
  13   6   2        0.09        8.50      1.70 o 
  14   6   2       15.31       23.40      2.34 o 
  15   6   2       85.00       99.32      4.51 o 
  16   6   2     1069.78     1054.47     20.37 o 
  17   6   2       18.72       34.12      9.51 o 
  18   6   2        0.66        1.33      2.38 o 
  19   6   2        2.03        3.74      4.44 o 
  20   6   2       69.76       64.21      6.68 o 
  21   6   2        6.44       10.28      4.40 o 
  22   6   2       37.16       33.63      7.39 o 
  23   6   2        2.91        0.17      3.49 o 
  24   6   2        0.76       -3.52      3.91 o 
 -22   7   2        7.47       -0.26      8.45 o 
 -21   7   2        2.10       -0.69      2.72 o 
 -20   7   2        1.64        1.81      3.28 o 
 -19   7   2       12.05       17.14      3.32 o 
 -18   7   2        2.10        1.33      2.85 o 
 -17   7   2        2.82       -2.69      2.69 o 
 -16   7   2       34.87       31.02      4.14 o 
 -15   7   2      106.59      100.14      9.18 o 
 -14   7   2       16.45       16.63      2.97 o 
 -13   7   2        3.20        1.68      1.67 o 
 -12   7   2        9.41       12.11      2.49 o 
 -11   7   2        7.10       10.89      2.39 o 
 -10   7   2       17.38       23.14      2.96 o 
  -9   7   2       12.31       15.25      2.55 o 
  -8   7   2        0.08        2.94      1.65 o 
  -7   7   2       58.83       62.09      4.22 o 
  -6   7   2        3.08        1.03      1.40 o 
  -5   7   2        1.08        3.56      1.43 o 
  -4   7   2        4.42        7.31      1.69 o 
  -3   7   2        0.63        0.97      1.84 o 
  -2   7   2       34.82       40.81      4.59 o 
  -1   7   2       97.29      101.05      7.19 o 
   0   7   2      102.05      115.56     10.83 o 
   1   7   2       21.25       22.49      3.69 o 
   2   7   2       19.08       19.07      3.24 o 
   3   7   2       31.78       35.03      3.46 o 
   4   7   2        5.53        7.20      1.93 o 
   5   7   2       27.70       34.43      3.28 o 
   6   7   2       37.69       33.98      3.21 o 
   7   7   2        1.26        1.36      1.29 o 
   8   7   2        2.01        1.30      2.31 o 
   9   7   2        2.43        4.02      1.60 o 
  10   7   2       11.17       15.04      2.95 o 
  11   7   2       33.54       34.29      3.96 o 
  12   7   2        0.38       -2.21      2.21 o 
  13   7   2        0.03       -1.53      1.53 o 
  14   7   2       14.08        5.21      2.44 o 
  15   7   2        0.67        3.47      2.25 o 
  16   7   2        0.00       -2.63      2.63 o 
  17   7   2        0.62        3.31      6.07 o 
  18   7   2       33.56       31.41      5.22 o 
  19   7   2       15.08       25.92      6.72 o 
 -13   8   2        0.84        1.28      3.42 o 
 -12   8   2        9.88        8.63      4.98 o 
 -11   8   2       32.88       34.52      7.35 o 
 -10   8   2       70.14       68.47      6.79 o 
  -9   8   2       26.71       34.49      7.92 o 
  -8   8   2       57.52       63.27      6.51 o 
  -7   8   2      199.33      209.39     15.08 o 
  -6   8   2       98.08      106.57      8.12 o 
  -5   8   2        0.22        9.74      3.40 o 
  -4   8   2        5.92       12.14      3.31 o 
  -3   8   2      195.76      192.90     10.75 o 
  -2   8   2       44.82       43.99     10.25 o 
  -1   8   2        7.50       12.92      3.25 o 
   0   8   2       21.48       22.31      3.91 o 
   1   8   2        5.40       23.10      4.24 o 
   2   8   2      294.95      318.21     13.90 o 
   3   8   2       98.72      118.60      8.39 o 
   4   8   2        9.37        8.56      3.50 o 
   5   8   2       76.57       78.94      6.97 o 
   6   8   2       57.64       65.24     11.02 o 
   7   8   2       90.65       93.37      7.56 o 
   8   8   2        4.33        7.67      2.84 o 
   9   8   2       31.17       30.70      4.48 o 
  10   8   2        0.41        0.51      2.95 o 
  11   8   2       55.13       57.37      7.75 o 
   2   9   2      137.47      156.66     14.69 o 
   3   9   2       14.33       20.95      5.95 o 
   4   9   2        1.58        7.19      5.14 o 
   5   9   2       39.97       53.15      8.66 o 
   6   9   2       12.17       12.77      4.65 o 
   7   9   2        0.17       -4.61      4.61 o 
   8   9   2        0.04        1.52      2.97 o 
 -31   1   3       17.38       12.24      3.22 o 
 -30   1   3       29.92       30.47      4.94 o 
 -29   1   3        0.15        1.91      2.09 o 
 -28   1   3       66.26       97.67      7.39 o 
 -27   1   3       40.08       30.09      5.34 o 
 -26   1   3        1.14        0.25      2.36 o 
 -25   1   3       10.10        3.61      2.75 o 
 -24   1   3       45.71       34.38      5.32 o 
 -23   1   3       45.71       33.55      4.77 o 
 -22   1   3       37.38       24.40      3.63 o 
 -21   1   3      420.36      395.44     21.58 o 
 -20   1   3      799.77      676.51     40.64 o 
 -19   1   3       16.75       27.61      3.73 o 
 -18   1   3      504.44      537.87     15.78 o 
 -17   1   3      332.77      345.24     16.12 o 
 -16   1   3        2.11        3.69      1.48 o 
 -15   1   3        0.53        3.08      1.51 o 
 -14   1   3      360.75      385.06      7.81 o 
 -13   1   3        2.13        2.47      1.00 o 
 -12   1   3        4.69        4.34      1.31 o 
 -11   1   3       21.29       28.97      2.04 o 
 -10   1   3      100.18      105.53      4.73 o 
  -9   1   3       71.62       63.24      3.53 o 
  -8   1   3      110.91      117.39      4.77 o 
  -7   1   3      501.23      501.84     12.55 o 
  -6   1   3        0.10        1.44      0.88 o 
  -5   1   3      355.43      370.50     10.60 o 
  -4   1   3      856.98      884.53     12.36 o 
  -3   1   3      980.16     1043.12     12.31 o 
  -2   1   3        1.62        5.29      1.07 o 
  -1   1   3     4541.30     4782.13     40.60 o 
   0   1   3      138.47      166.83      3.33 o 
   1   1   3       11.45       13.61      1.12 o 
   2   1   3       97.43      113.60      2.49 o 
   3   1   3      461.33      484.52      5.91 o 
   4   1   3       58.86       79.50      1.99 o 
   5   1   3       28.43       34.02      1.28 o 
   6   1   3        5.50        4.05      0.58 o 
   7   1   3      463.21      395.17      7.77 o 
   8   1   3        0.66        2.07      0.37 o 
   9   1   3       56.58       59.23      1.63 o 
  10   1   3      388.85      391.46      6.91 o 
  11   1   3      251.28      279.56      5.20 o 
  12   1   3        4.72        4.02      0.83 o 
  13   1   3        7.07        3.60      0.99 o 
  14   1   3       23.24       22.10      1.79 o 
  15   1   3       52.58       52.50      2.71 o 
  16   1   3      113.79       90.99      3.93 o 
  17   1   3       17.47        9.16      2.71 o 
  18   1   3      239.29      191.80      9.71 o 
  19   1   3        3.96        4.18      2.53 o 
  20   1   3      116.81       96.10      7.16 o 
  21   1   3       30.61       19.81      3.89 o 
  22   1   3      287.29      264.67     12.46 o 
  23   1   3       37.52       46.24      5.63 o 
  24   1   3       21.66       26.65      7.88 o 
  25   1   3       23.14       20.35      5.94 o 
  26   1   3      111.66      127.13      9.18 o 
  27   1   3       44.33       33.73      7.23 o 
 -31   2   3        0.28       -0.19      3.20 o 
 -30   2   3        4.04        2.25      3.17 o 
 -29   2   3        0.12       -1.94      2.37 o 
 -28   2   3       14.65       15.08      6.49 o 
 -27   2   3        0.78       -2.19      3.63 o 
 -26   2   3        6.38        0.06      1.89 o 
 -25   2   3       18.85       13.88      3.44 o 
 -24   2   3       80.60       39.52      7.61 o 
 -23   2   3       29.64       22.22      4.50 o 
 -22   2   3       60.67       43.00      4.94 o 
 -21   2   3        0.01       -1.53      1.78 o 
 -20   2   3      121.99      109.69      7.16 o 
 -19   2   3       31.02       26.83      3.61 o 
 -18   2   3       96.29      107.55      6.89 o 
 -17   2   3      155.64      161.72      8.24 o 
 -16   2   3       25.28       29.72      3.63 o 
 -15   2   3      313.06      290.67     10.94 o 
 -14   2   3     1049.38     1007.52     37.05 o 
 -13   2   3       27.96       27.12      2.40 o 
 -12   2   3      162.08      153.90      5.33 o 
 -11   2   3       88.23       84.11      4.20 o 
 -10   2   3        0.79        3.05      1.13 o 
  -9   2   3      801.75      751.51     14.08 o 
  -8   2   3       13.37       16.20      2.46 o 
  -7   2   3      157.01      144.09      5.13 o 
  -6   2   3       41.07       35.61      2.52 o 
  -5   2   3      163.46      161.93      4.08 o 
  -4   2   3       33.75       42.89      1.78 o 
  -3   2   3       34.86       38.92      1.80 o 
  -2   2   3       30.29       36.08      1.72 o 
  -1   2   3       50.80       54.20      1.80 o 
   0   2   3      283.71      313.46      5.63 o 
   1   2   3      176.14      168.35      3.03 o 
   2   2   3      257.05      230.25      3.60 o 
   3   2   3      234.58      247.62      5.24 o 
   4   2   3        0.19        1.31      0.53 o 
   5   2   3      112.62       97.62      2.18 o 
   6   2   3        0.01        0.55      0.48 o 
   7   2   3      418.27      387.54      5.30 o 
   8   2   3      118.65      113.03      2.50 o 
   9   2   3       32.87       32.27      1.65 o 
  10   2   3      490.84      461.51      6.78 o 
  11   2   3      270.26      264.20      7.22 o 
  12   2   3      534.57      494.86      7.50 o 
  13   2   3       59.81       54.18      1.87 o 
  14   2   3      184.82      153.70     10.41 o 
  15   2   3       57.33       45.03      2.62 o 
  16   2   3        7.55        3.98      0.64 o 
  17   2   3      180.26      137.33      9.99 o 
  18   2   3       53.47       51.17      3.56 o 
  19   2   3       16.59       13.79      2.67 o 
  20   2   3       16.79       11.20      2.93 o 
  21   2   3       78.73       75.98      7.34 o 
  22   2   3       20.40       13.72      3.31 o 
  23   2   3       62.74       62.57      6.29 o 
  24   2   3      111.12      115.90      8.54 o 
  25   2   3       12.76        8.11      3.46 o 
  26   2   3        0.28       -0.42      3.17 o 
  27   2   3       24.96       32.83      7.15 o 
  28   2   3        0.96       -2.58      4.18 o 
 -30   3   3       11.34       12.64      3.22 o 
 -29   3   3        0.27       -0.15      2.09 o 
 -28   3   3       42.33       43.12      5.25 o 
 -27   3   3       16.53       13.45      3.41 o 
 -26   3   3        0.26        3.60      3.88 o 
 -25   3   3        0.82        0.38      2.06 o 
 -24   3   3       24.74       17.81      3.90 o 
 -23   3   3       66.71       42.64      6.16 o 
 -22   3   3        0.67        1.46      1.98 o 
 -21   3   3      162.45      152.51      9.15 o 
 -20   3   3      178.22      163.86     13.36 o 
 -19   3   3        1.97        2.08      3.09 o 
 -18   3   3      342.68      321.76     12.37 o 
 -17   3   3      274.39      266.72     13.98 o 
 -16   3   3       15.21        9.72      2.48 o 
 -15   3   3       67.26       70.20      5.62 o 
 -14   3   3      334.42      318.35     14.58 o 
 -13   3   3        3.05        2.68      2.10 o 
 -12   3   3       16.87       20.14      2.88 o 
 -11   3   3       10.23        9.02      1.77 o 
 -10   3   3       64.87       74.69      3.70 o 
  -9   3   3      257.71      249.34      5.87 o 
  -8   3   3       97.11       95.02      3.48 o 
  -7   3   3       13.02       11.65      1.17 o 
  -6   3   3       71.01       63.49      2.30 o 
  -5   3   3       44.31       37.97      1.82 o 
  -4   3   3      436.44      431.36      6.79 o 
  -3   3   3      157.16      179.85      4.15 o 
  -2   3   3      157.90      153.51      3.82 o 
  -1   3   3      581.52      664.33      9.39 o 
   0   3   3       16.43       19.02      1.23 o 
   1   3   3      186.04      187.25      3.93 o 
   2   3   3      685.69      717.07      7.39 o 
   3   3   3      183.98      185.01      3.44 o 
   4   3   3       83.19       69.34      1.98 o 
   5   3   3      515.13      497.12      5.78 o 
   6   3   3       77.69       72.69      2.10 o 
   7   3   3        9.76        6.14      0.81 o 
   8   3   3        0.60        0.03      0.56 o 
   9   3   3       47.70       53.57      2.13 o 
  10   3   3       94.76       96.27      3.08 o 
  11   3   3      146.19      149.11      4.10 o 
  12   3   3        9.40       11.31      1.31 o 
  13   3   3      130.66      129.92      3.48 o 
  14   3   3       16.12       10.93      1.10 o 
  15   3   3       41.65       35.34      2.11 o 
  16   3   3      215.43      184.56      4.39 o 
  17   3   3       11.65       14.29      2.27 o 
  18   3   3       96.85       79.03      4.73 o 
  19   3   3        2.43        0.87      1.50 o 
  20   3   3        3.69        2.32      1.57 o 
  21   3   3      147.35      153.95      6.93 o 
  22   3   3       44.51       45.27      5.37 o 
  23   3   3       76.27       64.25      7.01 o 
  24   3   3      167.95      185.87     13.08 o 
  25   3   3       76.15       59.46      8.44 o 
  26   3   3        1.17        1.47      3.25 o 
  27   3   3        2.23        1.51      3.87 o 
  28   3   3        0.74       -4.48      4.48 o 
 -29   4   3        0.09        9.62      4.50 o 
 -28   4   3       14.87       12.47      3.50 o 
 -27   4   3        0.05        5.58      3.22 o 
 -26   4   3       11.45       11.98      3.23 o 
 -25   4   3       15.42       10.80      2.96 o 
 -24   4   3       74.56       50.81     13.63 o 
 -23   4   3       55.33       32.96      5.58 o 
 -22   4   3       65.01       53.36      6.71 o 
 -21   4   3        0.05        2.80      2.39 o 
 -20   4   3      164.49      144.65      8.76 o 
 -19   4   3       25.24       23.27      3.73 o 
 -18   4   3       45.78       45.00      5.97 o 
 -17   4   3      139.27      142.60      8.53 o 
 -16   4   3        5.26        4.87      2.18 o 
 -15   4   3      235.55      225.75     10.52 o 
 -14   4   3      800.31      749.73     20.15 o 
 -13   4   3       13.77       20.14      3.23 o 
 -12   4   3       66.71       72.61      3.85 o 
 -11   4   3      147.66      131.57      4.95 o 
 -10   4   3        0.00        0.28      0.93 o 
  -9   4   3      667.89      642.46     12.91 o 
  -8   4   3        3.57        7.28      1.38 o 
  -7   4   3      146.76      142.79      4.99 o 
  -6   4   3       10.97        7.45      1.16 o 
  -5   4   3       16.20       16.40      1.47 o 
  -4   4   3       10.84       14.48      1.35 o 
  -3   4   3        0.11        1.77      0.86 o 
  -2   4   3       61.09       66.71      2.77 o 
  -1   4   3       28.60       31.45      1.64 o 
   0   4   3      204.72      217.46      4.07 o 
   1   4   3       62.08       64.30      2.04 o 
   2   4   3      151.40      147.10      3.16 o 
   3   4   3      221.88      240.05      4.26 o 
   4   4   3       82.63       90.52      2.74 o 
   5   4   3       57.94       54.54      2.01 o 
   6   4   3        0.01        0.68      0.65 o 
   7   4   3      283.69      287.43      4.69 o 
   8   4   3       71.81       72.98      2.26 o 
   9   4   3       58.68       60.45      2.49 o 
  10   4   3      302.75      303.15      5.56 o 
  11   4   3      156.33      167.06      4.01 o 
  12   4   3      504.11      495.99      7.47 o 
  13   4   3       70.42       69.88      2.30 o 
  14   4   3      147.87      151.51      6.12 o 
  15   4   3       88.17       86.11      3.36 o 
  16   4   3       18.93       18.54      2.00 o 
  17   4   3      204.96      213.84      7.93 o 
  18   4   3       37.65       30.78      3.17 o 
  19   4   3       14.04       13.46      2.38 o 
  20   4   3       19.72       19.21      3.68 o 
  21   4   3       72.62       70.11      6.14 o 
  22   4   3        4.70        5.25      1.89 o 
  23   4   3       66.09       56.60      7.38 o 
 -26   5   3        0.59        3.39      3.28 o 
 -25   5   3        2.94       14.46      3.49 o 
 -24   5   3      169.82      183.48     10.96 o 
 -23   5   3       85.47       96.95      7.93 o 
 -22   5   3       22.55       22.59      4.20 o 
 -21   5   3       22.47       21.59      3.92 o 
 -20   5   3        0.14        1.28      2.52 o 
 -19   5   3       21.37       20.92      4.00 o 
 -18   5   3      166.00      162.00     28.55 o 
 -17   5   3      130.61      132.63      7.16 o 
 -16   5   3       41.24       46.68      4.23 o 
 -15   5   3      137.22      138.35      7.17 o 
 -14   5   3      202.49      190.14      6.75 o 
 -13   5   3        0.73        0.34      1.13 o 
 -12   5   3        5.71        4.23      1.04 o 
 -11   5   3       49.05       52.44      2.92 o 
 -10   5   3        1.57        1.83      1.56 o 
  -9   5   3      750.82      755.11     16.83 o 
  -8   5   3       12.72       19.24      3.10 o 
  -7   5   3       82.14       82.03      5.21 o 
  -6   5   3      372.43      396.84      8.99 o 
  -5   5   3      551.70      551.70      9.75 o 
  -4   5   3      228.53      226.66      6.79 o 
  -3   5   3        2.12        7.67      1.88 o 
  -2   5   3      327.12      330.32      7.03 o 
  -1   5   3       27.17       25.27      1.74 o 
   0   5   3        0.85        2.53      1.00 o 
   1   5   3      288.48      272.79      8.52 o 
   2   5   3     1029.92     1027.39     12.18 o 
   3   5   3       15.01       21.73      1.57 o 
   4   5   3      491.24      501.77      6.78 o 
   5   5   3     1388.99     1414.32     14.29 o 
   6   5   3       67.73       74.67      2.68 o 
   7   5   3      151.72      152.51      3.98 o 
   8   5   3       17.17       17.10      1.33 o 
   9   5   3        3.59        4.24      0.92 o 
  10   5   3        5.41        7.92      1.04 o 
  11   5   3       53.96       53.96      2.73 o 
  12   5   3       18.09       18.63      1.70 o 
  13   5   3      183.95      181.18      4.95 o 
  14   5   3       18.29       17.22      2.51 o 
  15   5   3       26.02       26.60      3.17 o 
  16   5   3      239.89      222.38      6.91 o 
  17   5   3       89.50       99.80      5.86 o 
  18   5   3       11.03        8.85      2.72 o 
  19   5   3       10.40       10.34      3.11 o 
  20   5   3       19.92       22.16      6.02 o 
  21   5   3      238.45      305.35     16.48 o 
  22   5   3       10.06        8.33      3.46 o 
 -21   6   3        0.19        5.67      4.88 o 
 -20   6   3       10.80        7.46      3.68 o 
 -19   6   3        0.25        1.07      1.96 o 
 -18   6   3        5.33        6.57      2.19 o 
 -17   6   3        0.46        1.52      1.77 o 
 -16   6   3        6.18        3.08      1.97 o 
 -15   6   3        0.54        0.99      2.24 o 
 -14   6   3       41.47       47.22      4.97 o 
 -13   6   3        5.09        7.01      4.86 o 
 -12   6   3       23.54       24.14      3.82 o 
 -11   6   3      101.20       98.06      6.27 o 
 -10   6   3        6.57        6.78      2.11 o 
  -9   6   3       50.88       58.26      4.18 o 
  -8   6   3        3.01        2.29      1.46 o 
  -7   6   3       10.40       10.12      2.00 o 
  -6   6   3        2.20        5.70      1.44 o 
  -5   6   3       25.29       21.21      2.13 o 
  -4   6   3        5.65        6.22      1.42 o 
  -3   6   3        7.73        7.50      1.55 o 
  -2   6   3       30.71       28.92      2.50 o 
  -1   6   3        0.38        1.53      0.99 o 
   0   6   3       41.82       41.96      2.59 o 
   1   6   3        3.00        6.36      1.30 o 
   2   6   3       36.58       40.36      3.18 o 
   3   6   3      156.43      176.87      7.49 o 
   4   6   3      127.54      117.54      4.11 o 
   5   6   3        0.85        1.23      0.98 o 
   6   6   3        1.87        1.61      1.20 o 
   7   6   3        0.52        1.38      1.26 o 
   8   6   3        4.75        5.13      1.43 o 
   9   6   3       19.51       18.15      2.58 o 
  10   6   3        1.72        0.10      2.39 o 
  11   6   3        0.04        0.21      1.30 o 
  12   6   3       58.67       53.32      3.27 o 
  13   6   3        0.43        0.35      1.58 o 
  14   6   3        6.27        3.45      1.77 o 
  15   6   3       20.58       25.94      3.24 o 
  16   6   3       18.71       16.26      2.71 o 
  17   6   3       18.63       17.81      3.65 o 
  18   6   3       11.61       11.01      5.03 o 
  19   6   3        0.11        7.33      3.28 o 
  20   6   3        1.35        5.69      3.49 o 
  21   6   3        2.50       -0.29      2.66 o 
 -16   7   3       71.03       85.78     11.22 o 
 -15   7   3       87.13       91.09      8.13 o 
 -14   7   3      107.29      107.60      8.60 o 
 -13   7   3        4.87       11.07      3.55 o 
 -12   7   3        0.41        4.35      2.53 o 
 -11   7   3        4.50        1.99      4.01 o 
 -10   7   3       18.81       17.35      3.64 o 
  -9   7   3      503.07      482.93     17.62 o 
  -8   7   3        0.09       19.22      8.66 o 
  -7   7   3       86.01       82.54      7.04 o 
  -6   7   3      245.28      244.00     11.96 o 
  -5   7   3      374.37      383.07     15.14 o 
  -4   7   3      105.70      117.99      8.28 o 
  -3   7   3        0.04       21.40      4.07 o 
  -2   7   3      217.74      248.42     18.95 o 
  -1   7   3       23.15       20.16      3.90 o 
   0   7   3        0.42        2.11      2.06 o 
   1   7   3      115.18      113.24      9.12 o 
   2   7   3      438.23      450.95     15.96 o 
   3   7   3        6.56       22.92      3.98 o 
   4   7   3      261.06      283.31     12.34 o 
   5   7   3      784.46      800.78     17.32 o 
   6   7   3       16.13       30.73      3.55 o 
   7   7   3      153.05      145.71      6.79 o 
   8   7   3        0.29        2.61      1.71 o 
   9   7   3        5.55        4.14      1.86 o 
  10   7   3        6.33        7.08      2.04 o 
  11   7   3       25.45       26.54      4.07 o 
  12   7   3       10.09        7.25      2.61 o 
  13   7   3       79.33       75.46      6.70 o 
  14   7   3       19.60       26.04      4.34 o 
  15   7   3       16.18        7.19      5.36 o 
  16   7   3      111.57      113.81      8.71 o 
  17   7   3       87.07       97.21      8.33 o 
  -7   8   3       14.00       13.85      5.58 o 
  -6   8   3        0.77       -2.62      3.57 o 
  -5   8   3       66.73       50.87      8.30 o 
  -4   8   3        0.16        0.69      3.93 o 
  -3   8   3        4.98        8.01      4.67 o 
  -2   8   3        4.30       11.76      4.89 o 
  -1   8   3        3.65        6.06      3.43 o 
   0   8   3        0.92        8.97      4.87 o 
   1   8   3        0.35        1.41      3.04 o 
   2   8   3        0.51        4.80      3.52 o 
   3   8   3       34.56       44.21      7.08 o 
   4   8   3       50.25       51.34      7.94 o 
   5   8   3       32.73       26.34      5.64 o 
   6   8   3        0.05       -1.46      2.84 o 
   7   8   3       47.05       49.41      7.36 o 
   4   9   3        5.47       29.71      6.24 o 
 -29   0   4       48.58       33.95      6.83 o 
 -28   0   4       82.33      113.18     12.19 o 
 -27   0   4       54.90       56.33      9.00 o 
 -26   0   4       54.26       46.96      7.84 o 
 -25   0   4       50.76       32.00      7.39 o 
 -24   0   4        4.34        7.08      3.57 o 
 -23   0   4      218.98      195.74     14.77 o 
 -22   0   4      159.88      142.78     12.58 o 
 -21   0   4      113.82      112.31     11.11 o 
 -20   0   4       94.39       95.15     10.08 o 
 -19   0   4       91.69       89.57      9.67 o 
 -18   0   4       55.64       60.24      8.17 o 
 -17   0   4       40.77       24.93      5.28 o 
 -16   0   4      400.90      384.58     19.27 o 
 -15   0   4     2868.89     2676.99     65.14 o 
 -14   0   4      989.38      888.53     31.86 o 
 -13   0   4       82.49       72.32      7.85 o 
 -12   0   4     1748.25     1643.97     44.95 o 
 -11   0   4       31.10       24.13      3.44 o 
 -10   0   4      399.70      381.32     12.66 o 
  -9   0   4      555.40      560.83     19.33 o 
  -8   0   4      108.68       97.65      4.85 o 
  -7   0   4        3.40        2.60      1.35 o 
  -6   0   4       88.26       80.76      4.27 o 
  -5   0   4        2.12        1.43      1.16 o 
  -4   0   4      685.28      701.05     15.07 o 
  -3   0   4       16.36       30.11      2.25 o 
  -2   0   4      450.68      496.58     17.89 o 
  -1   0   4     3791.97     3914.33     71.92 o 
   0   0   4       30.97       37.13      2.66 o 
   1   0   4       18.46       24.37      2.01 o 
   2   0   4      180.12      189.40      5.30 o 
   3   0   4       35.21       30.38      2.09 o 
   4   0   4      523.38      491.96      9.07 o 
   5   0   4      364.47      370.33      8.08 o 
   6   0   4       37.39       37.09      2.47 o 
   7   0   4      447.42      423.97     13.53 o 
   8   0   4      153.00      159.36      5.56 o 
   9   0   4     1236.58     1211.11     25.58 o 
  10   0   4     1231.16     1116.49     25.12 o 
  11   0   4       41.24       36.45      2.90 o 
  12   0   4      100.28       73.60      8.49 o 
  13   0   4      666.79      590.84     23.79 o 
  14   0   4       44.92       57.77      7.39 o 
  15   0   4        0.01       -2.23      2.83 o 
  16   0   4        0.73       -0.21      2.97 o 
  17   0   4        4.87        3.15      3.55 o 
  18   0   4      513.61      497.00     24.24 o 
  19   0   4      107.86       96.76     10.96 o 
  20   0   4       29.74       23.98      5.85 o 
  21   0   4      112.18      124.70     12.69 o 
  22   0   4        0.55       -2.65      3.20 o 
  23   0   4      113.33      112.76     12.31 o 
  24   0   4        3.32       -3.59      3.59 o 
 -29   1   4        4.59       16.55      3.62 o 
 -28   1   4        1.23       -0.71      4.04 o 
 -27   1   4        2.06       10.69      3.30 o 
 -26   1   4       30.55       42.45      5.39 o 
 -25   1   4        0.16        1.44      2.25 o 
 -24   1   4        0.09        1.18      2.31 o 
 -23   1   4        0.18        3.11      2.47 o 
 -22   1   4        0.61        4.14      2.34 o 
 -21   1   4       23.86       18.32      3.15 o 
 -20   1   4       32.55       29.56      5.24 o 
 -19   1   4        0.96        0.88      5.27 o 
 -18   1   4       27.49       23.47      3.87 o 
 -17   1   4        6.22        5.22      2.12 o 
 -16   1   4        5.46        3.89      1.97 o 
 -15   1   4       36.95       34.19      4.04 o 
 -14   1   4       60.32       57.93      5.06 o 
 -13   1   4      173.96      166.27      8.46 o 
 -12   1   4        2.56       -0.15      2.06 o 
 -11   1   4       19.58       23.10      3.25 o 
 -10   1   4       78.63       73.45      3.08 o 
  -9   1   4       63.67       60.62      2.75 o 
  -8   1   4      101.77       91.73      3.08 o 
  -7   1   4       29.49       31.30      1.80 o 
  -6   1   4       34.28       32.45      1.80 o 
  -5   1   4       28.14       26.90      1.89 o 
  -4   1   4      110.58      114.01      3.87 o 
  -3   1   4        2.66        2.95      0.72 o 
  -2   1   4        0.12        1.36      0.67 o 
  -1   1   4        3.71        2.91      0.76 o 
   0   1   4       13.90       11.55      1.04 o 
   1   1   4       27.79       29.49      1.49 o 
   2   1   4       23.09       24.56      1.58 o 
   3   1   4       29.93       28.35      1.45 o 
   4   1   4      284.34      282.34      5.00 o 
   5   1   4      162.31      159.29      3.18 o 
   6   1   4        0.11        0.40      0.54 o 
   7   1   4       75.17       72.53      2.04 o 
   8   1   4        7.43        6.88      0.66 o 
   9   1   4        0.28        0.83      0.40 o 
  10   1   4      143.00      132.19      2.88 o 
  11   1   4        6.99        5.32      0.82 o 
  12   1   4       64.84       64.17      2.63 o 
  13   1   4        2.77        3.11      1.02 o 
  14   1   4       37.12       25.42      4.55 o 
  15   1   4       35.07       30.06      2.24 o 
  16   1   4        3.36        3.48      1.32 o 
  17   1   4        1.54        0.62      3.75 o 
  18   1   4       58.04       40.54      5.04 o 
  19   1   4        6.11        3.44      2.43 o 
  20   1   4        6.36        7.71      2.94 o 
  21   1   4        1.65       -1.99      2.67 o 
  22   1   4        1.27        9.89      3.36 o 
  23   1   4        6.50        6.65      3.73 o 
  24   1   4        2.46        2.64      3.74 o 
  25   1   4        0.50       -4.09      4.09 o 
 -28   2   4      133.63      151.48     10.00 o 
 -27   2   4        1.82        4.29      2.29 o 
 -26   2   4       19.15       13.42      3.76 o 
 -25   2   4       31.13       24.21      4.74 o 
 -24   2   4        3.93        3.62      2.36 o 
 -23   2   4       74.46       56.98      6.10 o 
 -22   2   4       96.27       79.49      6.78 o 
 -21   2   4       66.77       57.60      5.83 o 
 -20   2   4       76.32       70.40      6.35 o 
 -19   2   4       85.70       85.80      6.83 o 
 -18   2   4       36.16       36.70      4.53 o 
 -17   2   4       56.66       54.28      5.27 o 
 -16   2   4      111.91      106.55      7.42 o 
 -15   2   4     1435.68     1371.77     45.66 o 
 -14   2   4      645.13      590.32     17.43 o 
 -13   2   4       60.03       62.42      5.45 o 
 -12   2   4      806.01      768.07     39.18 o 
 -11   2   4       31.89       31.16      3.10 o 
 -10   2   4      139.89      130.03      7.98 o 
  -9   2   4      629.96      619.66     15.11 o 
  -8   2   4      147.98      141.65      4.20 o 
  -7   2   4       27.81       26.22      1.73 o 
  -6   2   4       32.75       35.84      1.95 o 
  -5   2   4       24.22       20.60      1.49 o 
  -4   2   4      498.98      514.69      8.04 o 
  -3   2   4        4.04        9.24      1.26 o 
  -2   2   4      150.39      153.01      6.33 o 
  -1   2   4     1770.72     1811.83     24.94 o 
   0   2   4        3.40       11.92      1.86 o 
   1   2   4       40.00       47.69      2.02 o 
   2   2   4       97.18      104.85      2.80 o 
   3   2   4       29.86       27.47      1.39 o 
   4   2   4      310.15      300.90      6.47 o 
   5   2   4      459.10      443.95      5.80 o 
   6   2   4        0.25        1.01      0.64 o 
   7   2   4      483.57      448.60      6.18 o 
   8   2   4      108.93      105.79      2.41 o 
   9   2   4      417.65      398.61      7.99 o 
  10   2   4      841.56      789.84      9.32 o 
  11   2   4       13.05       14.56      1.26 o 
  12   2   4      159.53      152.29      4.04 o 
  13   2   4      245.38      205.84      7.45 o 
  14   2   4       27.03       24.58      2.76 o 
  15   2   4        0.48        0.92      0.62 o 
  16   2   4        0.45        0.51      0.70 o 
  17   2   4        3.54        2.45      1.40 o 
  18   2   4      372.26      328.39     24.71 o 
  19   2   4       49.94       45.59      5.43 o 
  20   2   4       12.25       14.95      3.50 o 
  21   2   4       39.39       32.12      6.82 o 
  22   2   4        3.15        4.20      6.24 o 
  23   2   4       28.64       36.71      7.28 o 
  24   2   4       36.39       37.50      7.31 o 
  25   2   4        1.06        1.72      3.84 o 
  26   2   4       25.67       37.49      7.74 o 
 -27   3   4        7.84        6.55      4.21 o 
 -26   3   4       90.21      133.51      9.72 o 
 -25   3   4        0.43        1.33      2.87 o 
 -24   3   4        0.27        4.44      2.48 o 
 -23   3   4        0.00        3.11      2.57 o 
 -22   3   4        2.98        4.65      2.47 o 
 -21   3   4       80.40       73.19      6.57 o 
 -20   3   4       96.42       87.37      7.26 o 
 -19   3   4        1.80        4.17      3.13 o 
 -18   3   4       91.28       87.44      6.74 o 
 -17   3   4       18.50       21.22      4.56 o 
 -16   3   4        7.42        8.86      2.73 o 
 -15   3   4       80.82       83.67      6.58 o 
 -14   3   4      167.09      159.64      8.89 o 
 -13   3   4      584.02      572.57     32.50 o 
 -12   3   4        0.03        2.99      1.62 o 
 -11   3   4       30.48       30.15      3.06 o 
 -10   3   4      209.56      197.01      8.61 o 
  -9   3   4      315.62      337.81      8.41 o 
  -8   3   4      431.92      421.56     10.65 o 
  -7   3   4       46.70       50.49      3.08 o 
  -6   3   4       65.80       56.35      3.27 o 
  -5   3   4      133.72      132.79      4.02 o 
  -4   3   4      261.13      289.64      6.01 o 
  -3   3   4       17.62       21.92      1.65 o 
  -2   3   4        4.59        7.15      0.98 o 
  -1   3   4       15.21       15.12      1.26 o 
   0   3   4       48.76       56.36      2.28 o 
   1   3   4       73.87       77.29      2.67 o 
   2   3   4       95.27       92.16      2.90 o 
   3   3   4       68.88       75.21      2.50 o 
   4   3   4      840.66      831.45      9.06 o 
   5   3   4      629.13      651.32      7.48 o 
   6   3   4        2.28        3.54      0.78 o 
   7   3   4      220.06      217.45      4.19 o 
   8   3   4       14.17       13.43      1.14 o 
   9   3   4        2.22        2.16      0.65 o 
  10   3   4      523.61      501.15      7.94 o 
  11   3   4       16.85       17.34      1.38 o 
  12   3   4      183.15      181.45      4.17 o 
  13   3   4       12.24       13.54      1.74 o 
  14   3   4       89.59       91.45      3.95 o 
  15   3   4      123.65      125.43      4.68 o 
  16   3   4       11.58       12.10      1.71 o 
  17   3   4        4.50       -1.08      2.25 o 
  18   3   4      190.63      175.49      7.22 o 
  19   3   4       21.96       23.79      4.35 o 
  20   3   4       24.47       30.98      8.84 o 
  21   3   4       12.05       15.12      4.81 o 
  22   3   4       14.94       32.30      6.89 o 
  23   3   4       16.67       37.63      7.13 o 
  24   3   4        5.71        8.54      4.46 o 
  25   3   4        3.88        1.56      3.04 o 
 -24   4   4        2.03        5.00      5.89 o 
 -23   4   4        5.59        6.50      3.22 o 
 -22   4   4       12.20        6.46      3.72 o 
 -21   4   4       22.83       24.25      4.31 o 
 -20   4   4       75.75       65.62      6.60 o 
 -19   4   4       35.22       31.05      7.43 o 
 -18   4   4       21.83       23.94      3.95 o 
 -17   4   4      101.09      107.58      7.95 o 
 -16   4   4       18.52       21.13      2.93 o 
 -15   4   4      110.76      106.04      6.00 o 
 -14   4   4      237.17      243.44      9.01 o 
 -13   4   4       28.62       29.25      3.36 o 
 -12   4   4       18.73       20.16      2.61 o 
 -11   4   4       39.29       40.15      3.49 o 
 -10   4   4        5.70        7.76      1.99 o 
  -9   4   4      713.50      689.53     12.72 o 
  -8   4   4      159.27      165.10      7.69 o 
  -7   4   4      230.54      219.40      7.90 o 
  -6   4   4        0.24        2.55      1.38 o 
  -5   4   4       29.33       27.82      2.89 o 
  -4   4   4       67.50       78.70      3.93 o 
  -3   4   4        0.09        1.10      1.23 o 
  -2   4   4        1.64        1.73      1.08 o 
  -1   4   4      269.32      276.09     10.26 o 
   0   4   4        5.59        8.83      1.26 o 
   1   4   4        2.96        6.79      1.09 o 
   2   4   4       11.44       10.97      1.28 o 
   3   4   4        9.54        8.72      1.05 o 
   4   4   4       72.14       77.67      3.08 o 
   5   4   4      735.42      733.42     10.19 o 
   6   4   4       94.03       95.04      3.12 o 
   7   4   4      349.48      352.61      6.61 o 
   8   4   4        9.86        9.85      1.42 o 
   9   4   4        6.90        6.44      1.18 o 
  10   4   4      302.58      292.55      6.88 o 
  11   4   4        4.83        7.66      1.35 o 
  12   4   4      186.34      180.01      5.36 o 
  13   4   4        1.43        2.53      1.29 o 
  14   4   4        0.05       -1.26      1.40 o 
  15   4   4        7.12       11.02      1.74 o 
  16   4   4        0.30        2.36      2.94 o 
  17   4   4        4.47        5.66      1.57 o 
  18   4   4      146.63      145.55      6.15 o 
  19   4   4        0.63        1.98      2.37 o 
  20   4   4        0.13        0.57      2.62 o 
  21   4   4        3.25        6.53      3.64 o 
 -21   5   4       20.66       22.61      6.44 o 
 -20   5   4        9.71        8.52      3.94 o 
 -19   5   4        0.16        4.41      3.54 o 
 -18   5   4       11.30        6.41      2.91 o 
 -17   5   4        0.75        1.40      2.60 o 
 -16   5   4        0.07        1.48      2.37 o 
 -15   5   4        9.61       11.75      3.95 o 
 -14   5   4       26.10       30.52      4.61 o 
 -13   5   4      160.51      143.11      9.23 o 
 -12   5   4       11.99       14.25      3.29 o 
 -11   5   4        1.00        4.18      2.81 o 
 -10   5   4       55.84       51.00      5.55 o 
  -9   5   4       61.03       71.79      4.88 o 
  -8   5   4      209.92      216.82      7.32 o 
  -7   5   4        1.59        6.70      1.77 o 
  -6   5   4        5.80        4.62      1.55 o 
  -5   5   4       30.83       35.22      2.97 o 
  -4   5   4       24.44       28.78      3.06 o 
  -3   5   4        2.69        2.19      1.06 o 
  -2   5   4        2.32        1.99      1.48 o 
  -1   5   4        3.11        2.81      1.27 o 
   0   5   4       13.89       18.72      2.37 o 
   1   5   4        0.03       -0.07      1.04 o 
   2   5   4        9.13        7.79      1.16 o 
   3   5   4       12.58       15.39      1.65 o 
   4   5   4      207.56      211.79      5.10 o 
   5   5   4      242.88      256.03      5.66 o 
   6   5   4        4.75        7.89      1.15 o 
   7   5   4        2.58        3.56      0.91 o 
   8   5   4        1.61        3.32      1.70 o 
   9   5   4        5.88        7.95      2.10 o 
  10   5   4      117.58      111.65      5.96 o 
  11   5   4       12.12       13.71      2.31 o 
  12   5   4       39.41       36.92      3.60 o 
  13   5   4        5.89        8.09      2.11 o 
  14   5   4        1.23        1.11      1.46 o 
  15   5   4       48.99       42.65      3.90 o 
  16   5   4        7.63       10.34      2.26 o 
  17   5   4        8.53        9.64      2.28 o 
  18   5   4       67.52       61.28      4.94 o 
  19   5   4       16.95        7.16      3.21 o 
  20   5   4       10.26        9.53      4.04 o 
  21   5   4       12.98       20.84      5.62 o 
  22   5   4       25.37       23.91      6.76 o 
 -16   6   4       81.88       87.11      8.15 o 
 -15   6   4        9.46        7.98      3.01 o 
 -14   6   4       64.58       74.05      7.30 o 
 -13   6   4       45.28       47.90      5.86 o 
 -12   6   4       12.83       16.33      3.51 o 
 -11   6   4       34.35       41.30      4.31 o 
 -10   6   4       54.70       54.48      5.08 o 
  -9   6   4      466.71      471.82     12.52 o 
  -8   6   4      132.80      143.90      6.78 o 
  -7   6   4      253.89      251.17     10.15 o 
  -6   6   4        6.10       10.57      2.63 o 
  -5   6   4        8.46       11.47      2.95 o 
  -4   6   4        9.50        6.55      2.69 o 
  -3   6   4        0.01        0.03      1.84 o 
  -2   6   4        8.59       10.60      2.77 o 
  -1   6   4       19.32       23.77      3.86 o 
   0   6   4       16.59       14.13      3.08 o 
   1   6   4        4.16        1.82      2.21 o 
   2   6   4        7.98        9.50      2.83 o 
   3   6   4        1.19        0.57      1.32 o 
   4   6   4       10.97       14.25      2.27 o 
   5   6   4      562.54      554.14     11.83 o 
   6   6   4      209.95      224.84      7.00 o 
   7   6   4      214.86      217.90      6.86 o 
   8   6   4        6.29       10.10      1.68 o 
   9   6   4       85.50       90.99      7.14 o 
  10   6   4       85.03       91.02     14.18 o 
  11   6   4       22.28       24.39      3.92 o 
  12   6   4      107.45      108.17      6.20 o 
  13   6   4       73.43       79.80      7.62 o 
  14   6   4        9.46        9.09      2.21 o 
  15   6   4       10.19       12.56      2.47 o 
  16   6   4        4.62        7.26      2.64 o 
  17   6   4        3.93        7.84      3.98 o 
  18   6   4       40.50       41.99      7.66 o 
 -11   7   4        8.64        7.49      5.55 o 
 -10   7   4        2.14       -2.22      3.71 o 
  -9   7   4       40.18       38.73     12.26 o 
  -8   7   4        0.23        3.60      2.63 o 
  -7   7   4       55.35       59.88      6.39 o 
  -6   7   4       14.03       13.45      5.91 o 
  -5   7   4        6.52        9.51      6.65 o 
  -4   7   4       62.66       77.71      8.01 o 
  -3   7   4        0.01        3.03      3.09 o 
  -2   7   4        0.96       -1.33      2.12 o 
  -1   7   4        0.21        4.61      2.70 o 
   0   7   4        1.40        2.55      3.13 o 
   1   7   4       37.19       34.07      4.79 o 
   2   7   4       20.02       23.57      3.89 o 
   3   7   4        4.72       10.88      2.95 o 
   4   7   4       21.55       19.12      3.59 o 
   5   7   4        0.06       -1.49      1.85 o 
   6   7   4       42.99       50.74      5.36 o 
   7   7   4      156.83      166.82      9.86 o 
   8   7   4       39.45       42.15     11.14 o 
   9   7   4        1.62        4.33      2.58 o 
  10   7   4       15.44       16.15      3.51 o 
  11   7   4        0.30        5.03      2.54 o 
  12   7   4        6.31        4.31      5.61 o 
  13   7   4        0.05        4.22      3.05 o 
  14   7   4       48.21       38.29      7.60 o 
  -4   8   4       21.69       17.97      5.65 o 
  -3   8   4        0.00        7.30      4.07 o 
  -2   8   4        2.80        2.43      3.40 o 
  -1   8   4       13.89       27.45      6.16 o 
   0   8   4        1.00        1.89      3.54 o 
   1   8   4        1.36       -3.51      3.51 o 
   2   8   4       20.32       31.72      6.33 o 
   3   8   4        8.51       12.08      4.46 o 
 -24   1   5       29.58       48.48      6.08 o 
 -23   1   5        1.32        3.66      2.24 o 
 -22   1   5        2.20        9.48      2.92 o 
 -21   1   5       15.86       26.16      4.40 o 
 -20   1   5      100.14      100.22     11.39 o 
 -19   1   5       35.57       41.42      5.40 o 
 -18   1   5       13.87       11.93      3.05 o 
 -17   1   5        2.18        2.75      2.22 o 
 -16   1   5      161.05      159.23      9.45 o 
 -15   1   5       36.16       36.11      4.59 o 
 -14   1   5        6.27        6.56      2.94 o 
 -13   1   5      167.51      171.90      9.68 o 
 -12   1   5     5530.49     5377.45     81.84 o 
 -11   1   5      159.00      178.36      9.59 o 
 -10   1   5      374.84      352.07     13.24 o 
  -9   1   5      195.44      204.74      9.77 o 
  -8   1   5       14.93       20.35      3.15 o 
  -7   1   5        3.07        3.67      1.96 o 
  -6   1   5      299.97      269.87     10.99 o 
  -5   1   5       88.18       88.84      4.89 o 
  -4   1   5        5.67        2.92      1.38 o 
  -3   1   5       23.77       20.69      2.16 o 
  -2   1   5        7.95        6.60      1.37 o 
  -1   1   5      312.94      299.99      7.44 o 
   0   1   5       84.48       82.05      3.76 o 
   1   1   5       27.62       33.35      2.19 o 
   2   1   5      802.35      748.33     10.35 o 
   3   1   5      293.37      285.20      5.86 o 
   4   1   5       86.80       92.29      3.24 o 
   5   1   5       61.52       58.72      2.57 o 
   6   1   5       55.73       62.90      2.48 o 
   7   1   5     3476.32     3456.79     28.13 o 
   8   1   5      156.08      161.46      3.51 o 
   9   1   5     1446.89     1413.47     15.98 o 
  10   1   5       49.14       43.70      1.70 o 
  11   1   5       56.03       59.04      2.46 o 
  12   1   5       96.10       93.65      4.09 o 
  13   1   5       70.88       64.85      2.75 o 
  14   1   5       64.22       60.59      5.81 o 
  15   1   5        0.10        3.82      2.44 o 
  16   1   5      145.70      129.88      9.78 o 
  17   1   5       71.96       78.72      6.92 o 
  18   1   5       23.76       16.63      3.82 o 
  19   1   5       12.16       30.38      5.02 o 
  20   1   5        4.27       18.36      3.98 o 
  21   1   5      331.95      350.21     22.50 o 
  22   1   5       52.89       76.69     11.09 o 
 -24   2   5        1.65        6.26      4.08 o 
 -23   2   5        0.00       -0.34      2.29 o 
 -22   2   5        0.21        1.26      2.34 o 
 -21   2   5        3.09       12.94      3.55 o 
 -20   2   5       20.10       18.84      4.12 o 
 -19   2   5       15.84       20.31      3.97 o 
 -18   2   5       16.24       16.94      3.56 o 
 -17   2   5       38.36       43.24      9.02 o 
 -16   2   5        9.83        6.83      2.53 o 
 -15   2   5       40.02       43.99      5.23 o 
 -14   2   5        0.61        2.70      2.36 o 
 -13   2   5       42.05       51.59      5.55 o 
 -12   2   5      174.85      155.93      9.19 o 
 -11   2   5       11.80        7.96      4.12 o 
 -10   2   5       77.35       81.52      8.20 o 
  -9   2   5        1.74        3.19      3.78 o 
  -8   2   5        0.33        4.87      2.68 o 
  -7   2   5      324.54      291.20     13.69 o 
  -6   2   5        1.26        5.85      2.74 o 
  -5   2   5       43.27       39.13      4.18 o 
  -4   2   5        0.10        2.14      1.36 o 
  -3   2   5       65.45       80.64      4.62 o 
  -2   2   5       10.04       14.50      2.14 o 
  -1   2   5       36.91       43.34      2.86 o 
   0   2   5        1.10        1.19      1.43 o 
   1   2   5       32.20       44.38      2.54 o 
   2   2   5      205.77      184.98      5.09 o 
   3   2   5       18.24       21.75      1.70 o 
   4   2   5       72.59       67.16      2.78 o 
   5   2   5       38.04       40.63      2.15 o 
   6   2   5        0.02        0.20      0.74 o 
   7   2   5      399.47      391.27      5.89 o 
   8   2   5       19.91       21.15      1.34 o 
   9   2   5       17.20       15.21      1.10 o 
  10   2   5       12.34       16.06      1.31 o 
  11   2   5       23.27       24.49      1.96 o 
  12   2   5        1.00        1.61      1.11 o 
  13   2   5        1.63        2.45      1.08 o 
  14   2   5        0.00        1.04      1.09 o 
  15   2   5        1.37       -0.84      1.56 o 
  16   2   5        4.18        2.34      2.25 o 
  17   2   5        1.96        1.87      2.37 o 
  18   2   5       10.24       12.88      3.18 o 
  19   2   5        8.10        5.62      2.82 o 
  20   2   5        7.50        5.59      4.23 o 
  21   2   5        4.91       -4.24      4.24 o 
  22   2   5       10.00        6.80      5.02 o 
 -22   3   5       20.92       29.52      8.67 o 
 -21   3   5       70.33       80.19      7.51 o 
 -20   3   5       29.34       35.70      5.29 o 
 -19   3   5       12.67       15.63      3.44 o 
 -18   3   5        7.06        6.85      2.70 o 
 -17   3   5      155.54      177.38     10.60 o 
 -16   3   5        7.45       13.44      3.29 o 
 -15   3   5       79.43       81.10      6.89 o 
 -14   3   5        5.60       10.11      2.97 o 
 -13   3   5       19.58       17.34      3.52 o 
 -12   3   5     1353.09     1328.08     30.51 o 
 -11   3   5       10.46       16.53      3.60 o 
 -10   3   5      111.18      118.87     10.32 o 
  -9   3   5      174.82      170.08      9.43 o 
  -8   3   5       31.04       35.24      4.35 o 
  -7   3   5       96.12       84.76      6.45 o 
  -6   3   5       86.99       70.42      8.55 o 
  -5   3   5      138.86      130.53      8.54 o 
  -4   3   5        2.76        2.47      6.18 o 
  -3   3   5        0.06       -0.08      1.86 o 
  -2   3   5       55.16       45.80      4.61 o 
  -1   3   5      104.75      106.39      5.28 o 
   0   3   5       37.30       37.66      3.26 o 
   1   3   5        6.07       10.17      1.61 o 
   2   3   5      595.83      556.07     11.65 o 
   3   3   5       27.33       31.46      2.24 o 
   4   3   5       14.33       14.41      1.44 o 
   5   3   5       62.16       56.83      2.45 o 
   6   3   5       53.41       63.09      2.44 o 
   7   3   5      844.66      843.85     11.20 o 
   8   3   5       62.67       68.72      2.85 o 
   9   3   5      359.20      354.58      6.83 o 
  10   3   5       13.36       15.04      1.90 o 
  11   3   5        1.82        2.68      1.81 o 
  12   3   5       43.53       42.84      3.05 o 
  13   3   5      189.15      213.37      6.73 o 
  14   3   5        6.32        6.09      1.81 o 
  15   3   5        2.25        6.27      2.05 o 
  16   3   5        9.92        6.95      3.11 o 
  17   3   5       30.01       33.66      3.98 o 
  18   3   5        3.73        5.22      2.51 o 
  19   3   5       22.29       17.42      3.62 o 
  20   3   5       18.18       20.33      5.82 o 
  21   3   5      129.10      125.90     12.69 o 
  22   3   5       19.07       23.63      6.22 o 
 -19   4   5       27.84       28.78      4.97 o 
 -18   4   5       10.47       11.25      5.20 o 
 -17   4   5       20.31       29.38      8.59 o 
 -16   4   5        5.20        9.56      3.63 o 
 -15   4   5       33.30       48.00      6.85 o 
 -14   4   5        0.33        2.19      2.34 o 
 -13   4   5       38.46       53.89      5.80 o 
 -12   4   5      131.52      119.79      8.57 o 
 -11   4   5        5.53        6.57      2.75 o 
 -10   4   5       58.55       63.03      6.14 o 
  -9   4   5       10.56        8.25      2.72 o 
  -8   4   5        2.22        2.69      2.31 o 
  -7   4   5      257.20      226.73     11.13 o 
  -6   4   5        1.59        6.60      2.63 o 
  -5   4   5       36.96       38.52      4.48 o 
  -4   4   5        0.13        1.33      2.99 o 
  -3   4   5       31.75       35.31      4.43 o 
  -2   4   5        1.27        2.88      1.97 o 
  -1   4   5        6.31        7.89      4.34 o 
   0   4   5        7.16        8.75      1.92 o 
   1   4   5       12.41       15.74      2.70 o 
   2   4   5      176.58      154.62      5.10 o 
   3   4   5       22.02       26.00      2.19 o 
   4   4   5       55.75       53.61      2.96 o 
   5   4   5       50.79       52.85      3.52 o 
   6   4   5        0.04        1.97      1.27 o 
   7   4   5      289.57      284.23      8.59 o 
   8   4   5       13.16       11.39      1.57 o 
   9   4   5        9.12        9.30      1.55 o 
  10   4   5       54.30       57.83      3.33 o 
  11   4   5        5.06        5.34      2.10 o 
  12   4   5        0.23        1.96      1.53 o 
  13   4   5        0.04        0.29      1.69 o 
  14   4   5        1.68        4.51      1.93 o 
  15   4   5        0.89        2.93      2.00 o 
  16   4   5        5.97        3.38      2.42 o 
  17   4   5        4.90        0.83      3.66 o 
  18   4   5       13.91        8.59      4.66 o 
 -15   5   5       54.61       60.15      7.02 o 
 -14   5   5       48.40       50.50      6.23 o 
 -13   5   5        0.20       10.71      3.22 o 
 -12   5   5       22.44       26.81      4.63 o 
 -11   5   5       37.51       34.52      4.77 o 
 -10   5   5       10.07       12.02      4.49 o 
  -9   5   5       73.39       80.53      7.03 o 
  -8   5   5      123.10      150.93     15.29 o 
  -7   5   5      274.67      277.67     13.07 o 
  -6   5   5        9.77       15.12      4.17 o 
  -5   5   5      157.87      160.88      9.70 o 
  -4   5   5        0.47        1.41      2.25 o 
  -3   5   5        3.75        0.18      1.99 o 
  -2   5   5       78.43       81.62      5.64 o 
  -1   5   5        7.64        9.99      2.18 o 
   0   5   5        2.96        2.87      1.90 o 
   1   5   5        0.22        2.16      1.83 o 
   2   5   5      382.67      383.41     11.97 o 
   3   5   5       14.39       23.66      3.04 o 
   4   5   5      181.53      196.08      9.83 o 
   5   5   5       28.63       29.17      3.31 o 
   6   5   5       34.68       36.75      3.63 o 
   7   5   5        6.36       10.34      3.41 o 
   8   5   5       14.38       12.43      2.07 o 
   9   5   5        5.11        3.73      1.40 o 
  10   5   5        4.28        3.95      2.02 o 
  11   5   5       58.11       65.98      3.78 o 
  12   5   5      305.96      324.42      9.31 o 
  13   5   5      241.30      254.03     11.37 o 
  14   5   5      115.65      129.63      7.09 o 
  15   5   5        6.23        6.05      2.83 o 
  16   5   5       10.97        9.00      4.10 o 
  17   5   5        9.64       13.96      4.12 o 
 -10   6   5        0.26        5.63      5.49 o 
  -9   6   5        9.59        7.68      3.56 o 
  -8   6   5        3.22        3.65      2.20 o 
  -7   6   5        0.04       -2.14      2.14 o 
  -6   6   5        0.55        0.84      2.63 o 
  -5   6   5        1.05        0.52      1.99 o 
  -4   6   5        3.44        8.44      3.85 o 
  -3   6   5        0.23       -0.18      2.03 o 
  -2   6   5        1.84        4.38      4.27 o 
  -1   6   5        4.42       14.04      3.74 o 
   0   6   5        4.01        3.30      2.25 o 
   1   6   5        0.02       -0.11      2.53 o 
   2   6   5        0.28        1.42      2.52 o 
   3   6   5        0.00        4.03      2.19 o 
   4   6   5        0.19       -0.97      2.13 o 
   5   6   5       10.03       13.13      3.41 o 
   6   6   5        0.99       -1.94      4.86 o 
   7   6   5        3.13        3.10      2.21 o 
   8   6   5        0.51        4.67      2.64 o 
   9   6   5        1.59       -1.58      1.82 o 
  10   6   5       47.80       50.33      4.48 o 
  11   6   5       11.82       17.71      2.91 o 
  12   6   5        6.92        4.31      2.74 o 
  13   6   5        2.60       12.86      4.36 o 
  14   6   5        3.59        2.91      3.75 o 
 -19   0   6        9.42       11.33      5.72 o 
 -18   0   6       38.54       48.40      9.26 o 
 -17   0   6        0.01        2.63      3.64 o 
 -16   0   6      250.41      246.14     18.34 o 
 -15   0   6      297.40      315.38     20.48 o 
 -14   0   6       20.05       24.67      5.86 o 
 -13   0   6       15.50       24.54      5.79 o 
 -12   0   6      167.58      170.81     14.66 o 
 -11   0   6      397.58      379.78     21.67 o 
 -10   0   6        2.77        1.48      3.60 o 
  -9   0   6      430.81      428.71     22.33 o 
  -8   0   6       70.61       77.06      9.49 o 
  -7   0   6        1.14        1.42      2.71 o 
  -6   0   6      191.55      194.42     14.26 o 
  -5   0   6       21.30       24.29      5.41 o 
  -4   0   6      481.68      400.27     20.36 o 
  -3   0   6       19.99       25.99      5.50 o 
  -2   0   6      587.22      538.01     23.34 o 
  -1   0   6      175.28      166.74     12.42 o 
   0   0   6       21.53       18.29      4.66 o 
   1   0   6      270.16      253.60     14.86 o 
   2   0   6       34.57       38.14      6.02 o 
   3   0   6        0.17        1.96      1.98 o 
   4   0   6       13.76       10.97      5.25 o 
   5   0   6      296.06      298.29     11.77 o 
   6   0   6      338.65      356.16     12.89 o 
   7   0   6      678.18      679.36     18.38 o 
   8   0   6        0.12        4.85      2.31 o 
   9   0   6      369.07      354.27     12.25 o 
  10   0   6      493.24      530.22     26.14 o 
  11   0   6        0.11       -1.48      3.10 o 
  12   0   6      209.42      197.85     11.08 o 
  13   0   6       17.92       15.23      3.89 o 
  14   0   6        4.41        8.50      3.44 o 
  15   0   6       83.02      100.61      8.69 o 
  16   0   6      191.83      241.09     18.06 o 
 -19   1   6       35.34       22.99      4.84 o 
 -18   1   6        9.19       10.59      3.42 o 
 -17   1   6        1.28        0.86      2.19 o 
 -16   1   6       11.07        9.67      3.79 o 
 -15   1   6       73.40       84.40      7.31 o 
 -14   1   6       69.91       71.58      6.91 o 
 -13   1   6       94.47      106.76      8.16 o 
 -12   1   6        3.01        3.17      4.04 o 
 -11   1   6        0.52        3.68      2.57 o 
 -10   1   6      176.13      170.60     16.42 o 
  -9   1   6       12.46       15.67      3.41 o 
  -8   1   6       18.40       16.80      3.44 o 
  -7   1   6       10.02       10.74      2.99 o 
  -6   1   6        1.30        0.83      1.89 o 
  -5   1   6       12.33       11.45      2.71 o 
  -4   1   6        1.98       -0.65      1.96 o 
  -3   1   6        6.47        1.07      4.43 o 
  -2   1   6        2.43        4.36      2.16 o 
  -1   1   6       17.54       14.05      2.91 o 
   0   1   6        1.24        1.24      1.27 o 
   1   1   6        0.02        0.85      1.30 o 
   2   1   6       19.16       17.27      2.17 o 
   3   1   6       25.70       19.26      2.14 o 
   4   1   6       16.30       17.51      1.72 o 
   5   1   6        4.60        3.20      1.16 o 
   6   1   6       97.69      106.72      4.24 o 
   7   1   6        8.90        8.26      1.86 o 
   8   1   6       40.14       43.67      2.63 o 
   9   1   6       44.30       49.28      2.76 o 
  10   1   6       26.26       32.80      2.98 o 
  11   1   6       64.38       70.15      5.45 o 
  12   1   6        2.89        6.07      2.35 o 
  13   1   6       10.42       15.90      3.07 o 
  14   1   6       16.14       22.76      2.95 o 
  15   1   6       27.75       29.86      3.46 o 
  16   1   6        0.05       -4.80      4.80 o 
  17   1   6        1.29        3.79      3.83 o 
 -18   2   6        9.55        6.90      3.57 o 
 -17   2   6        6.30        9.88      5.88 o 
 -16   2   6      122.45      130.08      9.39 o 
 -15   2   6      231.00      223.69     12.35 o 
 -14   2   6        0.30        0.33      2.82 o 
 -13   2   6        1.91        6.83      2.77 o 
 -12   2   6      107.46      109.74      8.33 o 
 -11   2   6      167.35      159.99      9.96 o 
 -10   2   6       41.96       38.96      5.20 o 
  -9   2   6      283.49      270.90     12.56 o 
  -8   2   6        6.17        7.02      4.79 o 
  -7   2   6        4.06        3.59      2.36 o 
  -6   2   6      128.61      119.87      8.01 o 
  -5   2   6        0.74        8.89      2.66 o 
  -4   2   6      284.85      259.92     11.55 o 
  -3   2   6       11.11       14.84      3.25 o 
  -2   2   6      547.66      485.02     15.87 o 
  -1   2   6      114.46      108.53      8.49 o 
   0   2   6       44.11       46.31      3.82 o 
   1   2   6       93.35       78.98      5.84 o 
   2   2   6       11.32       14.41      1.99 o 
   3   2   6        1.37        2.73      1.63 o 
   4   2   6       70.25       74.19      4.74 o 
   5   2   6      220.19      226.02      7.23 o 
   6   2   6       85.52       93.69      4.66 o 
   7   2   6      356.08      355.60      8.01 o 
   8   2   6        0.93        3.97      1.33 o 
   9   2   6      128.58      130.11      4.62 o 
  10   2   6      237.69      240.74      7.86 o 
  11   2   6        3.79        5.76      2.04 o 
  12   2   6       93.04       96.82      6.43 o 
  13   2   6       21.49       17.82      3.12 o 
  14   2   6        3.62        0.90      2.64 o 
  15   2   6       67.35       86.73     10.97 o 
  17   2   6       88.90      128.75     13.05 o 
 -16   3   6       61.47       59.77      6.64 o 
 -15   3   6      236.27      263.63     19.02 o 
 -14   3   6      237.03      251.05     13.12 o 
 -13   3   6      291.31      315.35     14.55 o 
 -12   3   6        1.96        6.32      2.59 o 
 -11   3   6        0.67        1.57      3.52 o 
 -10   3   6      577.73      611.13     20.19 o 
  -9   3   6       31.65       31.76      5.84 o 
  -8   3   6       86.61       94.70      7.42 o 
  -7   3   6       43.48       39.52      4.91 o 
  -6   3   6        3.20        2.72      3.06 o 
  -5   3   6       23.64       15.18      3.09 o 
  -4   3   6        2.57        3.64      4.13 o 
  -3   3   6       20.06       18.57      3.47 o 
  -2   3   6        9.39       14.50      3.20 o 
  -1   3   6       40.21       36.64      4.36 o 
   0   3   6        4.99        6.83      2.24 o 
   1   3   6        0.00        4.13      1.91 o 
   2   3   6       46.06       31.73      3.91 o 
   3   3   6      105.27       90.95      5.29 o 
   4   3   6       64.93       75.34      4.20 o 
   5   3   6       11.37       11.07      1.96 o 
   6   3   6      318.55      325.13      8.73 o 
   7   3   6       27.81       33.04      2.58 o 
   8   3   6      137.19      154.52      5.32 o 
   9   3   6      161.16      177.62      6.01 o 
  10   3   6      101.93      114.94      6.36 o 
  11   3   6      216.89      238.33      9.92 o 
  12   3   6       13.29       13.74      3.06 o 
  13   3   6       40.31       48.39      5.80 o 
  14   3   6       40.40       47.74      8.53 o 
 -13   4   6        6.46        7.20      3.99 o 
 -12   4   6       42.26       51.81     10.88 o 
 -11   4   6        0.19        1.63      3.22 o 
 -10   4   6      212.15      228.37     12.29 o 
  -9   4   6      107.33      101.95      8.16 o 
  -8   4   6       47.83       56.84      5.99 o 
  -7   4   6        7.12        6.17      2.53 o 
  -6   4   6       34.33       31.98      4.66 o 
  -5   4   6       90.10      108.00      7.99 o 
  -4   4   6       54.37       47.06      9.34 o 
  -3   4   6        4.13        8.90      2.98 o 
  -2   4   6      282.29      258.07     12.11 o 
  -1   4   6       35.59       44.72      6.17 o 
   0   4   6       96.04       97.29      7.20 o 
   1   4   6        3.10        8.14      4.88 o 
   2   4   6        0.26        4.02      1.82 o 
   3   4   6       14.82       18.26      2.40 o 
   4   4   6      255.50      275.13      8.44 o 
   5   4   6      110.96      120.32      5.56 o 
   6   4   6       39.31       43.36      3.34 o 
   7   4   6       45.54       49.14      3.52 o 
   8   4   6        3.82        9.12      2.20 o 
   9   4   6        0.08        2.64      2.43 o 
  10   4   6       23.05       29.21      3.04 o 
  11   4   6       11.57       15.89      3.44 o 
  12   4   6        2.07        4.64      2.40 o 
  13   4   6       19.59       17.51      5.69 o 
  -8   5   6       38.17       48.65      6.40 o 
  -7   5   6        9.75        9.30      3.35 o 
  -6   5   6        0.07        0.77      2.51 o 
  -5   5   6        0.14       -0.18      2.53 o 
  -4   5   6        1.90        7.35      3.33 o 
  -3   5   6        6.64        7.66      2.91 o 
  -2   5   6        8.21       11.58      4.75 o 
  -1   5   6        3.06        5.96      2.12 o 
   0   5   6        5.41        4.00      3.45 o 
   1   5   6        0.68        1.88      2.22 o 
   2   5   6        0.39        5.85      2.12 o 
   3   5   6       42.47       35.26      4.03 o 
   4   5   6       19.17       30.78      4.36 o 
   5   5   6        1.56        2.90      2.57 o 
   6   5   6       66.29       55.13      4.57 o 
   7   5   6        7.78        6.50      2.71 o 
   8   5   6       49.11       43.82      4.02 o 
   9   5   6       36.13       26.32      4.54 o 
  10   5   6       30.63       35.64      4.62 o 
  11   5   6       53.42       50.00      7.60 o 
  12   5   6        2.88        3.15      2.63 o 
  -1   6   6        5.06       11.64      5.86 o 
   2   6   6        0.57       -2.85      3.27 o 
   3   6   6       38.85       51.62      8.26 o 
   4   6   6      217.39      246.40     17.80 o 
   5   6   6       38.35       51.63      8.38 o 
   6   6   6      149.01      132.80     12.72 o 
   7   6   6        4.76       18.91      5.45 o 
 -12   1   7       12.72       19.49      5.77 o 
 -11   1   7       10.82        9.35      3.18 o 
 -10   1   7       42.82       33.98      4.96 o 
  -9   1   7        0.55       -2.24      2.39 o 
  -8   1   7       77.02       77.78      7.28 o 
  -7   1   7        1.81        3.23      2.34 o 
  -6   1   7      156.31      154.82      9.74 o 
  -5   1   7        0.79        5.09      5.29 o 
  -4   1   7      218.78      195.41     10.72 o 
  -3   1   7        0.00        2.92      2.25 o 
  -2   1   7      220.07      178.08      9.93 o 
  -1   1   7       12.95       16.98      3.41 o 
   0   1   7        3.05        6.91      2.57 o 
   1   1   7      102.77      104.45      7.45 o 
   2   1   7        3.17        1.58      5.53 o 
   3   1   7       34.22       48.66      7.56 o 
   4   1   7       96.22       88.75      6.53 o 
   5   1   7        0.94       -0.75      1.81 o 
   6   1   7        1.84        0.27      2.03 o 
   7   1   7       77.91       86.37     10.76 o 
 -11   2   7        0.27        2.89      2.83 o 
 -10   2   7      126.55      143.65     10.10 o 
  -9   2   7       34.45       52.45      6.31 o 
  -8   2   7        2.48        3.63      2.96 o 
  -7   2   7        1.07       -2.68      2.68 o 
  -6   2   7       15.89       17.30      3.99 o 
  -5   2   7       17.31       27.57      5.37 o 
  -4   2   7        0.19       -1.45      2.07 o 
  -3   2   7        5.18        4.35      2.08 o 
  -2   2   7       11.19       15.06      3.66 o 
  -1   2   7       32.87       37.87      4.93 o 
   0   2   7        1.24        2.03      1.98 o 
   1   2   7       27.31       37.01      4.48 o 
   2   2   7       19.61       21.22      4.16 o 
   3   2   7        1.42       -0.83      4.98 o 
   4   2   7       35.93       44.74      4.85 o 
   5   2   7       15.58       18.55      2.81 o 
   6   2   7       48.71       48.96      5.39 o 
   7   2   7        3.93       10.84      4.57 o 
  -8   3   7        1.97        6.65      2.76 o 
  -7   3   7       38.38       39.67      5.37 o 
  -6   3   7       53.91       62.39      6.47 o 
  -5   3   7       25.70       39.30      4.93 o 
  -4   3   7       66.22       65.17      6.51 o 
  -3   3   7       24.83       21.56      3.88 o 
  -2   3   7       21.78       17.70      3.56 o 
  -1   3   7        0.05        2.06      2.30 o 
   0   3   7       65.22       76.36      6.75 o 
   1   3   7       21.38       21.15      3.76 o 
   2   3   7       20.79       19.61      5.78 o 
   3   3   7        1.30        2.04      1.99 o 
   4   3   7       27.11       36.06      3.63 o 
   5   3   7        3.90        0.44      1.75 o 
   6   3   7        0.82        2.99      2.30 o 
   7   3   7        7.97        8.53      3.95 o 
  -5   4   7       21.28       28.31      6.74 o 
  -4   4   7        1.99       16.19      5.30 o 
  -3   4   7        7.73       14.88      3.56 o 
  -2   4   7       16.03       17.41      5.81 o 
  -1   4   7       58.66       59.46      6.28 o 
   0   4   7        0.04        0.02      6.42 o 
   1   4   7       24.67       40.47      4.54 o 
   2   4   7       33.95       45.62      5.58 o 
   3   4   7        0.30       -0.94      2.71 o 
   4   4   7       34.62       33.80      4.46 o 
   5   4   7       15.73       17.11      4.30 o 
   6   4   7       24.50       26.33      4.38 o 
   1   5   7        0.07       16.76      5.88 o 
  -3   0   8        2.86       -2.91      3.51 o 
  -2   0   8        3.63        1.33      3.02 o 
  -1   0   8        1.05       10.89      4.59 o 
   0   0   8        5.98        3.35      4.57 o 
   1   0   8        0.21       -4.18      4.18 o 
  -3   1   8        1.03        1.08      5.29 o 
  -2   1   8       23.22       31.28      4.74 o 
  -1   1   8        1.18       14.90      4.15 o 
   0   1   8       56.07       61.75      6.79 o 
   1   1   8        3.09        8.84      2.62 o 
  -1   2   8        0.04        3.39      2.23 o 
   0   2   8       10.21       23.42     12.01 o 
                                                 
